# Supplementary material for: Enterotoxigenic Bacteroides fragilis Induces Host Genotype-Specific Colonic Epithelial and Immune Responses in Mice
Source: J Infect Dis. 2026 May 6;234(1):e110–20. doi: 10.1093/infdis/jiag247 (PMC13431769; doi:10.1093/infdis/jiag247)
Supplement: jiag247_Supplementary_Data [file jiag247_supplementary_data.zip]

Archive with 7 entries (7 files):
- Fig S1.pdf
- Fig S2.pdf
- Fig S3.pdf
- Fig S4.pdf
- Fig S5.pdf
- SouthwardZhuang_Supplemental Figure Legends.docx
- Supplementary Data.xlsx
