# Supplementary material for: Enterotoxigenic Bacteroides fragilis Induces Host Genotype-Specific Colonic Epithelial and Immune Responses in Mice
Source: J Infect Dis. 2026 May 6;234(1):e110–20. doi: 10.1093/infdis/jiag247 (PMC13431769; doi:10.1093/infdis/jiag247)
Supplement: jiag247_Supplementary_Data [file jiag247_supplementary_data.zip › Supplementary Data.xlsx]

## Sheet: S1
Mouse Strain Designation		Genotype	Oncogene Mutated	Source
WT		WT C57BL/6	N/A	Jackson labs strain 000664
MIN		ApcD716/+	Apc	David Huso (Johns Hopkins)9
BL		BRAFV600ELgr5tm1(cre/ERT2)Cle	BRAF (human allele)	Jackson labs strain 017837 crossed with Jackson strain 008875
KL		KrasG12D Lgr5tm1(cre/ERT2)Cle	Kras	Jackson labs strain 008179 crossed with Jackson strain 008875

## Sheet: S2
Score	Inflammatory infiltration	Epithelial injury	Hyperplasia	Goblet cell loss (optional)	Edema (optional)
0	Normal	None	Normal	Normal	None
1	Minimal multifocal in mucosa	Minimal superficial epithelial damage	Minimal hyperplasia	Minimal	Mild with minimal multifocal submucosal expansion
2	Moderate multifocal, submucosal involvement, crypt absceses	Moderate mutifocal superficial damage, few exfoliate colonocytes in lumen	Mild hyperplasia	Mild	Moderate multifocal submucosal expansion
3	Severe multifocal mucosal infiltration with greater submucosal involvement	Severe multifocal epithelial damage (ulcers), may have early pseudomembrane formation	Moderate hyperplasia	Moderate	Severe multifocal submucosal expansion
4	Marked mucosa and submucosal infiltration, often transmural	Same as 3 with well developed pseudomembrane or ulcer	Marked hyperplasia	Marked	Severe diffused submucosal expansion

## Sheet: S3
	Differential expression summary using DESeq2 (Sham vs ETBF per genotype [WT, BL, KL, Min], and between genotypes for sham or ETBF status). Shown are results with at least 1 adjusted P value <= 0.05 Log2(FC) > 0 implies 2nd group is higher in abundance
Gene	WT-sham-etbf: base mean	WT-sham-etbf: log2FC	WT-sham-etbf: Wald P	WT-sham-etbf: adjP	BL-sham-etbf: base mean	BL-sham-etbf: log2FC	BL-sham-etbf: Wald P	BL-sham-etbf: adjP	KL-sham-etbf: base mean	KL-sham-etbf: log2FC	KL-sham-etbf: Wald P	KL-sham-etbf: adjP	Min-sham-etbf: base mean	Min-sham-etbf: log2FC	Min-sham-etbf: Wald P	Min-sham-etbf: adjP	sham-WT-vs-BL: base mean	sham-WT-vs-BL: log2FC	sham-WT-vs-BL: Wald P	sham-WT-vs-BL: adjP	sham-WT-vs-KL: base mean	sham-WT-vs-KL: log2FC	sham-WT-vs-KL: Wald P	sham-WT-vs-KL: adjP	sham-WT-vs-Min: base mean	sham-WT-vs-Min: log2FC	sham-WT-vs-Min: Wald P	sham-WT-vs-Min: adjP	sham-BL-vs-KL: base mean	sham-BL-vs-KL: log2FC	sham-BL-vs-KL: Wald P	sham-BL-vs-KL: adjP	sham-BL-vs-Min: base mean	sham-BL-vs-Min: log2FC	sham-BL-vs-Min: Wald P	sham-BL-vs-Min: adjP	sham-KL-vs-Min: base mean	sham-KL-vs-Min: log2FC	sham-KL-vs-Min: Wald P	sham-KL-vs-Min: adjP	etbf-WT-vs-BL: base mean	etbf-WT-vs-BL: log2FC	etbf-WT-vs-BL: Wald P	etbf-WT-vs-BL: adjP	etbf-WT-vs-KL: base mean	etbf-WT-vs-KL: log2FC	etbf-WT-vs-KL: Wald P	etbf-WT-vs-KL: adjP	etbf-WT-vs-Min: base mean
0610010F05Rik	444.036	0.328296	0.225007	0.434087	485.915	0.454012	0.103418	0.336761	484.198	0.291856	0.130996	0.382012	451.018	0.758491	0.000262435	0.00246648	501.37	0.111558	0.57499	0.996546	448.193	0.231563	0.283152	0.835118	390.614	-0.41066	0.0432558	0.308182	533.481	0.126302	0.550533	0.999674	455.723	-0.530313	0.0071729	0.0729451	400.457	-0.652208	0.00177086	0.0196156	441.999	0.261227	0.28055	0.99893	468.236	0.210809	0.22894	0.999217	463.174
0610010K14Rik	402.219	1.18744	2.42716e-11	2.86012e-09	401.37	0.820625	0.0118776	0.0859265	473.881	0.636237	8.22908e-05	0.00151267	446.359	0.516487	0.0136329	0.0582546	313.128	0.417059	0.0579806	0.644474	297.367	0.756751	0.00364186	0.0826446	314.286	0.617738	0.0103419	0.139715	392.209	0.345533	0.0505961	0.959603	396.789	0.193136	0.331873	0.698689	386.071	-0.148133	0.521437	0.799925	423.956	0.0694931	0.745961	0.99893	474.687	0.216793	0.0326913	0.867439	456.001
0610012G03Rik	1668.76	0.863911	2.34197e-05	0.000328804	1615.49	0.946414	0.00319736	0.0352166	1614.06	0.699692	0.0236733	0.118029	1763.88	0.304433	0.154172	0.348226	1346.36	0.00247353	0.987345	0.999824	1217.49	0.1434	0.385961	0.894716	1467.97	0.444765	0.00213352	0.0544801	1389.09	0.147253	0.331722	0.999674	1638.43	0.434896	0.00169761	0.0274053	1525.15	0.291966	0.0310773	0.158347	1718.7	0.102073	0.670002	0.99893	1755.12	-0.0124529	0.949312	0.999217	1788.34
0610040J01Rik	1984.86	0.923916	3.46517e-06	6.68949e-05	1924.48	0.720853	0.000850648	0.0141315	1984.38	0.509914	0.00200352	0.0188516	2021.39	0.671226	4.48863e-06	8.42952e-05	1675.68	0.224769	0.142756	0.837634	1516.52	0.402781	0.0225052	0.273074	1504.66	0.144192	0.32417	0.764267	1882.72	0.183909	0.200399	0.999674	1812.82	-0.0880331	0.472591	0.798169	1661.83	-0.267509	0.0373776	0.179294	2016.7	0.0437439	0.802568	0.99893	2107	0.00308673	0.980408	0.999217	2143.26
1110002E22Rik	42.316	8.5225	0.00539469	0.0265387	4.83822	-3.08652	0.160144	0.433455	9.35888	1.50815	0.499471	0.788539	49.8684	1.68818	0.500129	0.716138	7.14161	6.13011	0.117152	0.804424	1.80508	4.67837	0.218011	0.773167	10.5167	6.8032	0.0819338	0.426742	10.5332	-1.42106	0.451472	0.999674	19.1223	0.664731	0.79176	0.937754	14.1751	2.11847	0.497527	0.788044	31.5157	-5.45992	0.0102149	0.780232	32.096	-2.31367	0.216979	0.999217	56.1243
1110004F10Rik	1361.88	0.530208	2.63565e-05	0.000362064	1319.96	0.486533	0.00953672	0.0746423	1411.01	0.458161	0.00124008	0.0129955	1448.84	0.371259	0.00202805	0.0131605	1358.29	0.0707265	0.612675	0.996546	1211.92	0.177135	0.267916	0.823156	1282.84	0.130214	0.370648	0.795079	1420.57	0.112373	0.424662	0.999674	1465.56	0.0514032	0.709114	0.907458	1324.76	-0.0569838	0.709167	0.898321	1318.89	0.0486797	0.690306	0.99893	1433.06	0.11868	0.145666	0.999217	1439.73
1110008P14Rik	496.659	1.00425	0.000688736	0.00523967	521.322	1.06577	0.00196866	0.0251157	485.024	0.891663	0.00284357	0.0244077	591.161	0.661254	0.0151328	0.063089	388.53	0.143762	0.473881	0.996546	330.529	0.107271	0.659627	0.956346	402.93	0.445803	0.0221684	0.219114	399.721	-0.029255	0.87402	0.999674	469.462	0.29459	0.0738344	0.316407	414.876	0.328429	0.075149	0.282277	537.549	0.225017	0.443033	0.99893	533.325	0.00446421	0.984031	0.999308	585.978
1110012L19Rik	234.122	0.184757	0.417657	0.633367	187.641	0.280942	0.267792	0.575549	208.75	0.284334	0.186106	0.473392	263.077	-0.233395	0.18828	0.39895	245.901	-0.328041	0.201655	0.91478	228.042	-0.158625	0.605475	0.94032	293.761	0.402076	0.0931482	0.455388	226.687	0.174406	0.458388	0.999674	298.692	0.7222	0.000265561	0.00733827	283.916	0.551795	0.0121257	0.0822227	201.177	-0.21553	0.255313	0.99893	220.277	-0.0499862	0.721659	0.999217	235.598
1110032A03Rik	400.165	-0.52179	0.0754875	0.200637	350.727	-0.706284	0.00501266	0.0478792	386.715	-0.132086	0.653572	0.877595	495.209	-0.813535	0.00288579	0.0172853	635.431	-0.119004	0.516502	0.996546	544.293	-0.207843	0.351758	0.873947	718.604	0.433294	0.0212817	0.213834	589.179	-0.0832323	0.659514	0.999674	774.408	0.544483	0.0013427	0.0232094	689.45	0.631234	0.00183531	0.0200594	293.405	-0.288452	0.281601	0.99893	355.729	0.19108	0.393728	0.999217	370.576
1110038F14Rik	595.679	1.14032	4.89791e-07	1.28176e-05	540.624	0.850577	6.00591e-05	0.00214079	600.892	1.1534	1.17732e-11	2.45867e-09	643.452	0.617904	0.0112488	0.0501059	441.532	0.213176	0.306329	0.972718	358.7	0.0349443	0.892191	0.982645	448.105	0.455626	0.0334141	0.268534	447.547	-0.170804	0.338031	0.999674	533.706	0.234598	0.17503	0.509599	454.068	0.41039	0.0434675	0.198981	605.322	-0.0566042	0.765312	0.99893	661.525	0.0601682	0.664228	0.999217	669.408
1110059E24Rik	1278.53	0.432948	0.0252966	0.0884555	1274.11	0.731954	0.02268	0.129892	1243.59	0.393708	0.0589727	0.223459	1352.44	0.580611	0.00448905	0.0247259	1250.47	-0.144906	0.407367	0.996546	1161.42	0.0616794	0.763791	0.96659	1163.63	-0.125768	0.461726	0.841565	1249.15	0.213016	0.126051	0.999674	1233.69	0.0119265	0.925087	0.977793	1145.85	-0.196637	0.139756	0.415146	1268.09	0.174293	0.445814	0.99893	1289.88	0.0347315	0.801351	0.999217	1360.46
1110065P20Rik	256.57	1.01215	2.51414e-06	5.09983e-05	222.721	0.526467	0.0757334	0.27968	247.814	0.169135	0.439532	0.74644	283.458	0.0544804	0.818638	0.90738	209.97	0.281971	0.297208	0.970211	206.972	0.713503	0.0213204	0.263099	243.137	0.826598	0.00100227	0.0335239	259.97	0.436128	0.0580971	0.984984	291.92	0.535621	0.00843451	0.0815106	293.878	0.103405	0.623361	0.855956	248.784	-0.187609	0.34718	0.99893	264.385	-0.120128	0.377626	0.999217	277.706
1500009L16Rik	197.49	1.06332	6.57529e-08	2.33526e-06	234.659	0.278633	0.364599	0.677428	275.987	0.56048	0.089191	0.29609	202.557	0.230048	0.386499	0.623724	207.391	0.942677	0.00070752	0.0561726	169.891	0.959788	0.00313567	0.074255	166.862	0.627969	0.0251911	0.233255	271.51	0.0232173	0.935234	0.999674	253.911	-0.321457	0.189518	0.531317	218.161	-0.340639	0.205091	0.517089	212.222	0.177509	0.347209	0.99893	253.959	0.468975	0.0102541	0.584228	209.364
1700003E16Rik	53.3324	-1.10564	0.00281188	0.0158089	45.8615	-1.42008	0.222689	0.524053	39.0941	-0.919387	0.121528	0.364441	43.5066	-1.22994	0.0409279	0.13469	105.933	-0.174733	0.652982	0.996546	88.686	-0.376156	0.455019	0.91695	95.1517	-0.265989	0.532111	0.874433	93.4911	-0.197179	0.598695	0.999674	99.5948	-0.09717	0.778548	0.933181	81.8107	0.102301	0.818754	0.942355	31.7509	-0.465853	0.518504	0.99893	35.3661	-0.177507	0.590923	0.999217	34.6587
1700016C15Rik	5.03095	5.45049	0.00249301	0.0143445	3.51969	0.728375	0.670982	0.872998	2.99719	0.409613	0.826559	0.938773	5.24588	3.03755	0.0551007	0.167636	1.66099	4.01924	0.195153	0.906197	1.1398	4.00304	0.323031	0.861057	0.456389	2.28482	0.567784	0.886825	3.27147	-0.0122661	0.995187	0.999674	2.22486	-1.73021	0.475013	0.800169	1.71895	-1.72007	0.55472	0.818725	5.1368	-0.679906	0.524292	0.99893	4.75398	-1.03553	0.30137	0.999217	6.48135
1700016K19Rik	24.8929	2.00202	0.000557796	0.0044143	26.3512	0.37846	0.717699	0.887099	25.3526	0.833491	0.184981	0.471935	25.5138	0.893712	0.165129	0.364675	19.6321	1.53722	0.0578212	0.644135	12.6907	1.09705	0.324523	0.861758	13.4144	0.916883	0.331421	0.769284	25.8382	-0.42453	0.527751	0.999674	24.8552	-0.622173	0.32446	0.690766	17.9734	-0.190442	0.812856	0.939456	26.935	-0.0666602	0.91753	0.99893	28.3503	-0.0537548	0.879001	0.999217	28.5906
1700017B05Rik	514.68	0.731608	0.0075213	0.0345492	544.057	1.08028	0.00233621	0.0282429	613.112	0.652065	0.00493658	0.0372171	547.432	0.946164	0.000227109	0.0021954	435.005	-0.0795485	0.715231	0.996546	434.837	0.377913	0.144711	0.668625	389.132	-0.179913	0.503318	0.860284	481.255	0.464118	0.0134343	0.590961	421.735	-0.107884	0.646219	0.881507	422.957	-0.566974	0.0451853	0.204006	547.683	0.292469	0.285998	0.99893	596.872	0.311609	0.0808602	0.999217	571.279
1700019D03Rik	455.609	0.761641	0.0145019	0.0576174	427.596	0.498132	0.0582112	0.23787	419.414	0.0483381	0.836598	0.943732	480.225	1.0207	8.43169e-06	0.000141875	419.101	0.197902	0.477287	0.996546	399.369	0.527373	0.118322	0.615668	333.385	-0.238481	0.435102	0.8295	489.32	0.334571	0.0515137	0.968492	401.821	-0.444586	0.0291872	0.181172	382.355	-0.77628	0.00118503	0.0142197	444.036	-0.036958	0.874866	0.99893	447.82	-0.166922	0.358406	0.999217	506.599
1700020L24Rik	82.4058	1.73549	0.000560445	0.00442667	78.943	2.20849	0.0014111	0.0201983	97.981	1.06114	0.00473868	0.0360464	113.877	1.52984	0.000456693	0.00391275	35.5835	-0.299082	0.617035	0.996546	45.6691	0.880698	0.170596	0.710086	44.7843	0.54762	0.376238	0.796276	47.6163	1.18033	0.0140352	0.605926	46.0441	0.840695	0.118631	0.41407	57.2648	-0.33993	0.567747	0.826885	93.7329	0.194535	0.69754	0.99893	101.592	0.217028	0.474718	0.999217	114.011
1700024J04Rik	72.056	1.09556	0.0719889	0.193457	76.139	1.61251	0.00111243	0.0171184	55.1524	0.901153	0.0207207	0.10694	69.377	1.03365	0.0348892	0.119347	47.296	-0.207211	0.697038	0.996546	42.0544	-0.172733	0.790542	0.970943	45.3606	-0.0980481	0.863687	0.967408	43.8691	0.041333	0.934434	0.999674	47.046	0.10381	0.832796	0.954094	41.8277	0.0668179	0.909463	0.967653	80.7993	0.335216	0.502359	0.99893	69.1977	-0.352104	0.354405	0.999217	77.7057
1700030K09Rik	90.8427	-0.097138	0.787674	0.889322	73.9979	-0.493811	0.400993	0.706509	64.4348	0.0123366	0.988291	0.99595	99.9423	-0.831083	0.00571673	0.0297644	120.916	-0.0512989	0.896397	0.996546	94.7711	-0.478104	0.332376	0.8676	140.618	0.562093	0.157763	0.581477	105.607	-0.419076	0.247097	0.999674	154.83	0.605581	0.0633828	0.289185	129.865	1.02982	0.00867391	0.0644147	70.6103	-0.42577	0.279305	0.99893	73.5219	-0.353916	0.427907	0.999217	82.2151
1700037C18Rik	76.8085	1.57768	8.85204e-05	0.000993866	69.846	0.242804	0.604647	0.83566	85.8954	0.71734	0.0551171	0.212911	93.1092	0.343285	0.330492	0.568768	61.6005	1.03237	0.0363511	0.533506	48.276	0.954305	0.116748	0.612757	62.4421	1.22977	0.00927174	0.131817	80.1649	-0.0705327	0.871954	0.999674	91.5132	0.192557	0.595404	0.86313	79.3718	0.267803	0.498505	0.788821	76.693	-0.287001	0.390214	0.99893	90.0239	0.100551	0.685651	0.999217	91.6899
1700056E22Rik	15.4725	1.04909	0.216184	0.422624	29.7544	2.24543	0.00227101	0.0278228	21.6803	0.236631	0.64453	0.871177	24.9362	0.188082	0.794381	0.896776	11.4438	0.0701751	0.95349	0.997445	14.901	1.23042	0.36129	0.878071	17.9182	1.30358	0.277226	0.725357	17.3015	1.16729	0.121913	0.999674	20.2391	1.22807	0.163585	0.493713	24.3368	0.066626	0.947707	0.98187	24.4977	1.27704	0.0144293	0.868105	19.5132	0.423766	0.223088	0.999217	20.9813
1700063K16Rik	3.45273	1.49803	0.257271	0.474434	4.4805	1.68413	0.345384	0.659484	4.7834	-0.0688894	0.966612	0.987924	3.58763	4.91643	0.0106376	0.0479171	2.19723	0.376606	0.875533	0.996546	3.40388	1.85047	0.393267	0.897054	0.891075	-3.32262	0.401158	0.813087	4.20617	1.46312	0.425066	0.999674	1.27124	-3.69092	0.257978	0.622869	2.50204	-5.17379	0.0550962	0.231196	4.35341	0.604969	0.547672	0.99893	4.28932	0.306163	0.739916	0.999217	4.27046
1700066B19Rik	384.16	1.41461	0.000127034	0.00132129	363.896	0.751908	0.0111441	0.0825392	451.224	0.638678	0.00203396	0.0190838	412.95	0.890631	0.00139581	0.00970783	279.763	0.590052	0.0505503	0.611269	266.156	0.947221	0.00266676	0.0673882	245.362	0.458938	0.109765	0.48917	370.343	0.363308	0.213208	0.999674	332.026	-0.138797	0.590401	0.860257	321.662	-0.49674	0.037221	0.178804	398.764	-0.0478665	0.869068	0.99893	456.33	0.186432	0.408318	0.999217	441.939
1700102P08Rik	9.58829	2.20497	0.00852162	0.0381731	4.59834	1.40117	0.335601	0.649143	9.62277	2.0743	0.0551483	0.212951	9.4998	-0.706448	0.236476	0.46266	3.21165	-0.19589	0.91454	0.996546	3.10905	0.142006	0.949595	0.991152	9.15725	2.26485	0.0693786	0.39082	3.28147	0.33617	0.833352	0.999674	9.96869	2.45408	0.0143552	0.114716	10.2044	2.13038	0.0709231	0.272249	8.69042	-0.98455	0.173719	0.99893	11.3147	0.0109661	0.98222	0.999308	9.63106
1700123O20Rik	948.669	0.342394	0.0274741	0.0944178	889.617	0.753247	0.00179127	0.0236495	858.593	0.718571	0.000788819	0.00911009	949.743	0.368839	0.0492037	0.154499	921.378	-0.317746	0.0372794	0.541049	804.582	-0.389337	0.0264716	0.297259	912.602	-0.103668	0.481423	0.849889	796.715	-0.0654052	0.663178	0.999674	913.744	0.206778	0.133352	0.441801	796.127	0.276121	0.0628542	0.251761	911.256	0.111905	0.515551	0.99893	931.653	-0.00163416	0.989999	0.999308	959.204
1810009A15Rik	516.831	1.6863	3.3294e-17	2.51382e-14	431.664	1.26549	0.00154777	0.0214953	526.003	0.879654	0.00133655	0.0137364	524.955	0.900097	0.000134103	0.00142238	278.794	0.256695	0.352316	0.986126	283.488	0.771437	0.0107138	0.171728	297.161	0.611057	0.0153207	0.177952	352.161	0.518951	0.036108	0.857737	356.454	0.345594	0.0986582	0.373987	366.606	-0.168823	0.388536	0.715047	536.801	-0.14753	0.555474	0.99893	583.635	-0.0252287	0.868945	0.999217	584.77
1810014B01Rik	83.4684	-0.422316	0.17339	0.364706	64.5981	-0.557129	0.504781	0.778949	57.8058	0.114807	0.761175	0.919447	79.5819	-0.731876	0.00824037	0.0394911	119.265	-0.308211	0.33695	0.982232	94.8633	-0.816688	0.0465601	0.403898	124.918	0.0683769	0.833784	0.958866	92.9975	-0.502666	0.153104	0.999674	126.228	0.368947	0.221142	0.577566	101.727	0.874776	0.0193216	0.114325	60.4264	-0.421324	0.414243	0.99893	64.6866	-0.267049	0.252254	0.999217	68.7568
1810037I17Rik	2749.71	1.15618	7.87292e-06	0.000134008	2619.51	0.969944	0.00141872	0.0202496	2907.61	0.888343	0.00113493	0.012132	3061.26	0.632671	0.012043	0.0529588	2014.27	0.206321	0.151347	0.848385	1804.72	0.351611	0.0189604	0.244259	2087.3	0.500191	0.000191599	0.0119847	2227.98	0.15192	0.277691	0.999674	2476.98	0.285754	0.0289726	0.180316	2290.65	0.138719	0.262394	0.589774	2872.1	0.0400691	0.878846	0.99893	3098.48	0.0955924	0.640187	0.999217	3145.34
1810049J17Rik	63.9694	-0.607765	0.771538	0.883998	92.8261	-2.91663	0.10516	0.339614	73.347	-2.95886	0.0672135	0.244952	84.5456	-1.39157	0.0881748	0.235019	188.223	1.29144	0.464908	0.996546	172.954	1.61463	0.484045	0.924281	139.592	0.821416	0.641819	0.915601	291.116	0.325993	0.212782	0.999674	237.467	-0.479793	0.0607362	0.281918	224.923	-0.801404	0.00329261	0.0312465	39.3538	-0.996377	0.577327	0.99893	41.3831	-0.730609	0.584462	0.999217	55.3062
1810065E05Rik	2183.98	2.01122	1.04674e-07	3.44731e-06	2160.93	1.59191	0.0588151	0.239266	1801.37	1.27412	0.0478371	0.194026	3080.77	1.62383	0.019419	0.0759352	1068.84	0.521327	0.0123231	0.321284	861.888	0.406404	0.0458746	0.400539	1083.75	0.742538	0.00135335	0.0401954	1209.55	-0.108647	0.663357	0.999674	1406.71	0.210301	0.612318	0.866233	1212.73	0.324655	0.471995	0.775423	2494.04	0.12365	0.824023	0.99893	2291.13	-0.318759	0.429746	0.999217	3098.72
2010003K11Rik	1123.53	1.42317	7.57989e-08	2.61936e-06	930.049	1.76821	2.81257e-05	0.00121523	1009.28	1.43035	0.000934414	0.0103888	1171.35	0.611105	0.0718388	0.202348	570.097	-0.40937	0.0313996	0.498763	544.794	-0.137384	0.530893	0.93288	774.634	0.655224	0.000194605	0.0121034	525.013	0.278407	0.181459	0.999674	780.36	1.05661	5.65698e-10	1.92088e-07	766.878	0.782455	3.97741e-05	0.000901362	1174.22	-0.0468161	0.882626	0.99893	1203.88	-0.120349	0.65747	0.999217	1254.78
2010010A06Rik	19.1169	-0.973853	0.146285	0.324302	26.2389	-2.24156	0.0571917	0.235479	23.6908	-0.883819	0.303465	0.624667	31.7469	-2.4968	0.000453205	0.00388935	53.2228	0.81991	0.133981	0.827144	37.9038	0.432145	0.528724	0.93288	64.4133	1.39533	0.00179678	0.0487083	60.8635	-0.380682	0.548871	0.999674	87.2016	0.571816	0.184755	0.523969	73.1417	0.948885	0.0518184	0.221923	12.087	-0.427737	0.626497	0.99893	17.185	0.523125	0.356562	0.999217	14.2702
2010106E10Rik	126.313	-1.68897	0.00521619	0.0257912	85.6147	-1.61898	0.000540551	0.0102428	40.145	-1.44136	0.00134656	0.0138183	96.8068	-2.73608	1.35147e-06	3.02462e-05	260.743	-0.747963	0.0106972	0.300604	209.405	-1.54784	2.78495e-05	0.00200516	302.084	-0.00015302	0.999621	0.999843	159.858	-0.794878	0.00582672	0.374475	268.59	0.739314	0.00876109	0.0838603	216.685	1.53605	1.68546e-05	0.000449324	59.9029	-0.666121	0.238966	0.99893	51.6331	-1.2964	0.00362283	0.379121	55.9014
2010300C02Rik	1456.84	-0.19439	0.307381	0.529112	1525.48	-0.489594	0.0223573	0.128927	1397.43	-0.484187	0.00619773	0.043789	1381.28	-0.332998	0.0217694	0.0828034	2257.46	0.248852	0.0611221	0.656584	1944.06	0.275151	0.0870102	0.539072	1875.91	-0.0493851	0.748975	0.945083	2445.75	0.0320466	0.800631	0.999674	2293.29	-0.305629	0.0258936	0.166755	1980.1	-0.333941	0.0419974	0.194689	1222.14	-0.0303504	0.870162	0.99893	1296.5	-0.00543203	0.96767	0.999217	1283.85
2010315B03Rik	580.636	-0.400067	0.0990899	0.244232	562.532	-0.459246	0.13256	0.389261	466.569	-0.165951	0.482141	0.779897	574.668	-0.684977	0.000251395	0.00238014	900.506	-0.0245266	0.882412	0.996546	718.366	-0.365035	0.0572778	0.445871	872.369	0.109295	0.480776	0.849889	809.705	-0.333566	0.0393276	0.884493	965.841	0.126131	0.370533	0.730061	783.471	0.464273	0.00141126	0.0162715	462.098	-0.0672132	0.791147	0.99893	475.449	-0.122148	0.49925	0.999217	491.807
2200002D01Rik	7552.92	0.966581	0.00176951	0.0110114	7815.51	1.03784	0.0162874	0.103863	7395.98	0.986137	0.0516328	0.204243	8230.05	0.165795	0.620315	0.79767	5977.33	0.113017	0.452005	0.996546	4981.93	-0.00695844	0.962529	0.993369	6910.75	0.681124	7.12156e-07	0.000165706	5954.25	-0.113614	0.462078	0.999674	7946	0.560263	5.54958e-05	0.00229238	7035.1	0.677739	1.36897e-07	6.87585e-06	8109.6	0.200076	0.572347	0.99893	8144.46	0.0213204	0.937861	0.999217	8187.12
2210010C04Rik	0	NA	NA	NA	4.10173	5.71062	0.107225	0.343573	0	NA	NA	NA	25.7974	21.1028	2.37204e-09	1.13598e-07	0	NA	NA	NA	0	NA	NA	NA	0	NA	NA	NA	0	NA	NA	NA	0	NA	NA	NA	0	NA	NA	NA	2.29164	5.15558	0.0925654	0.99893	0	NA	NA	NA	17.1636
2210016F16Rik	2891.96	0.780671	8.3074e-05	0.000940859	2957.43	0.914168	0.00098493	0.0157119	3041.07	0.68053	0.00967866	0.0609831	3265.92	0.641816	0.00916145	0.042768	2478.62	0.0366043	0.78733	0.996546	2259.87	0.209016	0.186805	0.734752	2428.88	0.197903	0.132707	0.535822	2612.57	0.178374	0.148006	0.999674	2741.99	0.153374	0.169196	0.501135	2538.97	-0.0208094	0.864643	0.952833	3019.24	0.19	0.379524	0.99893	3154.41	0.121488	0.48016	0.999217	3271.96
2210407C18Rik	226.049	-0.395016	0.671347	0.822158	160.321	-0.868431	0.222125	0.523359	104.322	-1.8469	2.80918e-06	9.47892e-05	167.94	-2.99893	2.15382e-16	4.70748e-14	323.39	-0.263196	0.289425	0.964556	302.486	-0.0468473	0.86227	0.97802	438.809	0.75745	0.000146101	0.0101035	309.947	0.223054	0.410864	0.999674	459.076	1.01309	5.89479e-07	6.34926e-05	445.28	0.793415	3.41415e-05	0.000791915	157.43	-0.735715	0.390607	0.99893	131.845	-1.50657	0.0116404	0.619821	126.126
2300002M23Rik	8.26826	6.16711	0.00213323	0.012768	5.2747	0.151132	0.955531	0.989357	20.3931	7.3191	0.0142456	0.0808782	19.8456	7.39325	0.0364928	0.123394	3.26413	5.00841	0.0696229	0.684392	0	NA	NA	NA	0	NA	NA	NA	3.8726	-4.88934	0.131382	0.999674	3.35731	-5.0929	0.0517244	0.255422	0	NA	NA	NA	8.05327	-0.981182	0.523196	0.99893	17.9945	1.27608	0.375609	0.999217	18.267
2310009B15Rik	170.577	0.780851	0.000844728	0.0061327	187.989	0.776633	0.0143863	0.0965241	170.774	0.531485	0.179224	0.463299	187.22	0.393356	0.146412	0.336657	157.731	0.245879	0.36377	0.986126	135.689	0.264673	0.484661	0.924281	152.296	0.360386	0.205716	0.648493	170.568	0.0228299	0.942828	0.999674	183.734	0.106895	0.657211	0.887799	162.835	0.0861492	0.798398	0.932583	181.983	0.260119	0.261114	0.99893	180.057	0.0295427	0.891898	0.999217	186.729
2310011J03Rik	1120.11	1.16015	5.48474e-09	2.76079e-07	1078.57	0.935532	0.00046434	0.00930895	1144.79	0.85716	1.81108e-06	6.56441e-05	1235.66	0.76162	0.000196711	0.00194486	832.161	0.255297	0.149121	0.84656	728.594	0.336821	0.111602	0.605564	809.367	0.386084	0.031407	0.259721	917.315	0.0882312	0.554254	0.999674	978.106	0.123566	0.37946	0.738641	881.471	0.0395301	0.803085	0.934224	1170.68	0.05027	0.798653	0.99893	1238.18	0.0452559	0.720758	0.999217	1284.72
2310022B05Rik	952.209	0.253148	0.103999	0.252575	904.001	0.171564	0.313359	0.62653	974.821	0.0166381	0.930028	0.973144	1017.64	0.379981	0.00740225	0.0362958	1090.28	0.0390703	0.806982	0.996546	1023.94	0.309751	0.103928	0.58699	965.774	-0.0863824	0.589156	0.896954	1184.59	0.277861	0.0522604	0.969806	1092.76	-0.132549	0.300774	0.669691	1028.89	-0.405714	0.00465182	0.0406653	866.911	-0.0210211	0.862064	0.99893	948.721	0.0854793	0.436074	0.999217	989.896
2310030G06Rik	329.152	0.557389	0.0011362	0.00776489	316.423	0.304252	0.344542	0.658738	331.685	0.239008	0.265258	0.581345	335.003	-0.0859837	0.631311	0.804459	339.399	0.203736	0.337833	0.982232	303.678	0.34232	0.188359	0.735345	343.524	0.439502	0.0337947	0.269948	374.478	0.143929	0.515177	0.999674	407.749	0.228416	0.210112	0.561176	375.628	0.0880446	0.683264	0.891935	314.132	-0.0307613	0.884008	0.99893	337.899	0.0351836	0.77165	0.999217	328.285
2310034C09Rik	12.7077	4.875	0.0002459	0.0022786	8.63476	2.96388	0.0888479	0.308424	17.188	2.00418	0.0891861	0.29609	10.3656	3.94829	0.00643561	0.0326146	1.45916	1.4745	0.657758	0.996546	2.81019	3.17559	0.21372	0.768784	0.865461	0.484983	0.902065	0.980265	4.01346	1.678	0.425746	0.999674	1.66969	-0.99931	0.73686	0.919266	3.09115	-2.69248	0.237478	0.560285	13.7534	-0.365421	0.652579	0.99893	18.0471	0.345104	0.615206	0.999217	14.5471
2310034G01Rik	177.564	0.953506	0.00215432	0.0128507	141.442	0.219114	0.602648	0.835135	151.688	0.332249	0.316644	0.638744	168.296	0.6984	0.0127089	0.0552483	152.439	0.312772	0.297395	0.970211	131.126	0.352124	0.309008	0.851953	127.614	0.0445933	0.883631	0.973781	169.028	0.0461277	0.88013	0.999674	159.479	-0.276763	0.318526	0.686536	138.31	-0.317571	0.292171	0.621729	162.716	-0.403875	0.199203	0.99893	173.773	-0.259396	0.260272	0.999217	185.723
2310050C09Rik	4.71128	5.35627	0.0442084	0.135483	0.296974	-1.81236	0.608626	0.835771	0.637187	2.31276	0.555948	0.8223	20.9454	20.8141	3.90945e-09	1.77306e-07	0.522261	2.37402	0.551067	0.996546	0	NA	NA	NA	0	NA	NA	NA	0.619617	-2.25541	0.614211	0.999674	0.537169	-2.45808	0.537099	0.830137	0	NA	NA	NA	3.49937	-4.77693	0.0581885	0.99893	3.39129	-2.92238	0.123242	0.999217	16.7368
2310057J18Rik	0.410164	1.79706	0.609318	0.781918	0	NA	NA	NA	2489.42	26.7295	5.93983e-12	1.2938e-09	294.494	-12.3493	0.000281634	0.00262055	0	NA	NA	NA	0	NA	NA	NA	660.774	25.9472	3.10518e-11	6.14143e-08	0	NA	NA	NA	735.749	26.2517	1.82418e-11	9.61729e-09	772.901	25.3003	9.44789e-09	6.34326e-07	0.30059	-1.20958	0.70369	0.99893	1554.51	12.5669	2.2922e-05	0.0106853	0.364771
2410002F23Rik	1201.01	-0.169315	0.38453	0.6043	1094.31	0.0514684	0.860294	0.951048	931.99	0.158781	0.551987	0.820769	1194.17	-0.344694	0.182561	0.389888	1545.96	-0.250914	0.106355	0.78572	1285.18	-0.51442	0.00142381	0.0444132	1578.7	0.0455563	0.739188	0.942231	1304.18	-0.257589	0.114095	0.999674	1621.49	0.288971	0.0368601	0.20878	1361.35	0.550418	2.25183e-05	0.000558402	1015.01	-0.0126422	0.953216	0.99893	1013.3	-0.175796	0.302769	0.999217	1084.12
2410004B18Rik	455.499	0.605932	0.00160158	0.0101872	390.792	0.575488	0.0202466	0.120674	448.262	0.61181	0.00217897	0.0200423	470.684	0.449882	0.0141121	0.0598293	409.347	-0.106252	0.636445	0.996546	372.568	0.0345859	0.900099	0.984339	404.863	0.0870339	0.711276	0.933688	406.479	0.145381	0.451786	0.999674	435.817	0.186361	0.316066	0.683609	400.851	0.0439638	0.843821	0.951945	426.991	-0.118616	0.467038	0.99893	472.987	0.0508202	0.650651	0.999217	479.479
2410004P03Rik	10.142	-1.43214	0.0100257	0.0432559	7.03102	-3.28697	0.0153323	0.100224	8.73562	-0.782721	0.430864	0.74003	11.2077	-1.96472	0.0161776	0.066222	22.7281	-0.162082	0.814576	0.996546	18.8622	-0.404621	0.636421	0.951647	25.4949	0.367985	0.565231	0.886825	19.8848	-0.236403	0.7529	0.999674	27.0355	0.519905	0.385264	0.742652	23.3301	0.762052	0.276645	0.606004	4.28086	-1.95653	0.0297138	0.99893	7.0272	0.255017	0.6342	0.999217	6.36662
2510002D24Rik	382.798	0.609777	0.0073359	0.0338808	344.021	0.443077	0.0735106	0.27405	355.885	0.625421	0.000823383	0.00944466	387.179	-0.0761105	0.732598	0.859908	363.407	0.058541	0.79511	0.996546	304.92	-0.0562214	0.843196	0.975814	392.052	0.465216	0.0438736	0.310459	356.018	-0.110195	0.591464	0.999674	444.556	0.399338	0.0305445	0.18645	389.319	0.512731	0.0228939	0.128878	361.614	-0.0887852	0.648502	0.99893	386.711	-0.0287843	0.829344	0.999217	382.214
2510009E07Rik	610.169	-0.470213	0.0052471	0.0259064	639.987	-0.300162	0.19369	0.484479	569.28	-0.257572	0.105615	0.332006	631.069	-0.174041	0.241337	0.468956	970.365	-0.0452303	0.79912	0.996546	827.797	-0.125459	0.536813	0.933141	845.153	-0.226123	0.187985	0.626977	925.481	-0.0730179	0.64729	0.999674	927.735	-0.187824	0.193667	0.537829	781.616	-0.110214	0.445429	0.757733	504.545	0.144034	0.375363	0.99893	529.562	0.0983827	0.351445	0.999217	555.521
2510039O18Rik	3416.79	0.504348	0.0179831	0.068143	3165.87	0.2552	0.103312	0.336677	3459.18	0.404287	0.0192717	0.10132	3563.7	0.517121	0.000404731	0.0035428	3546.63	0.143036	0.297626	0.970211	3075.28	0.169975	0.226575	0.780792	3078	-0.0357314	0.769194	0.953258	3713.55	0.033203	0.803127	0.999674	3616.75	-0.18673	0.117932	0.412895	3146.21	-0.215269	0.0361472	0.175698	3179.97	-0.0831085	0.622631	0.99893	3534	0.0835653	0.557764	0.999217	3606.04
2610001J05Rik	1032.86	0.710478	0.000112753	0.00120219	971.923	0.840641	6.01957e-05	0.00214186	951.037	0.701557	7.61784e-05	0.00142488	1039.27	0.474367	0.00257179	0.0157912	883.011	-0.084714	0.580173	0.996546	777.934	-0.056825	0.753099	0.962269	874.276	0.112067	0.478426	0.849889	855.545	0.0335572	0.812867	0.999674	948.39	0.188767	0.182208	0.520586	846.343	0.158878	0.319225	0.650453	1030.73	0.0672299	0.690764	0.99893	1049.11	-0.0514562	0.681549	0.999217	1081.29
2610005L07Rik	378.32	-1.27596	0.000119147	0.00125396	399.233	-0.925542	0.0465429	0.205777	270.601	-0.99137	0.00788052	0.0526295	372.718	-0.673601	0.0578531	0.173893	799.158	-0.18423	0.28879	0.964168	658.928	-0.453356	0.0409378	0.376222	685.27	-0.428507	0.00912334	0.13066	689.894	-0.262537	0.247016	0.999674	711.756	-0.251232	0.127047	0.43038	565.379	0.0155516	0.941232	0.981044	251.471	0.187176	0.620473	0.99893	239.079	-0.158804	0.556961	0.999217	285.06
2610008E11Rik	236.163	-0.634546	0.0314656	0.104848	232.706	-0.827314	0.0671499	0.259446	189.504	-0.244799	0.39005	0.70787	216.029	-0.964834	9.87267e-06	0.000161621	416.018	0.0368325	0.857654	0.996546	317.845	-0.457529	0.094865	0.56281	382.214	0.0193816	0.929491	0.986944	368.552	-0.486435	0.0296751	0.818447	432.072	-0.0248919	0.89447	0.968532	332.541	0.466648	0.0584938	0.240343	174.523	-0.139305	0.690709	0.99893	186.641	-0.0603591	0.778011	0.999217	180.34
2610044O15Rik8	392.19	-0.580663	0.00662122	0.0311877	330.265	-0.605778	0.0402285	0.187353	322.404	-0.554036	0.00716675	0.0488153	382.373	-0.435383	0.00163973	0.0110128	610.054	-0.261895	0.188175	0.897486	554.838	-0.156237	0.477604	0.924281	575.941	-0.197601	0.282945	0.730921	566.328	0.111499	0.580903	0.999674	585.246	0.0567283	0.741766	0.921927	529.569	-0.050983	0.768209	0.91759	283.6	-0.271227	0.219022	0.99893	307.495	-0.118284	0.4293	0.999217	332.197
2610318N02Rik	85.9247	1.08573	0.00560699	0.0273392	99.0684	0.847626	0.195336	0.486716	88.7147	1.04207	0.0437306	0.182386	94.6204	1.00786	0.0281212	0.100846	73.9985	0.52415	0.282073	0.961684	54.7737	0.124491	0.844616	0.975814	58.5174	0.110303	0.840008	0.960986	78.0444	-0.398214	0.333481	0.999674	78.8542	-0.420729	0.292596	0.660491	59.4488	-0.0218098	0.965576	0.98796	95.5856	0.305566	0.475417	0.99893	95.7614	0.0944655	0.743834	0.999217	99.3888
2610507B11Rik	6148.34	-0.256797	0.143898	0.320708	6208.08	-0.230646	0.112675	0.353138	5701.14	-0.357958	0.015337	0.0851648	6110.74	-0.00883245	0.957692	0.977876	8997.78	0.00601124	0.96115	0.99754	7999.45	0.0878714	0.488306	0.924281	7617.73	-0.260464	0.0248931	0.231905	9137.66	0.0882409	0.446417	0.999674	8520.55	-0.274183	0.0150865	0.117618	7499.09	-0.357849	0.000525308	0.00759081	5185.1	0.0543465	0.696578	0.99893	5396.33	9.78444e-05	0.999327	0.999947	5688.21
2610528A11Rik	10664.3	1.05933	0.00357496	0.0191183	8056.9	0.987188	0.0154956	0.10093	7671.49	1.07635	6.73424e-05	0.00128573	11010.7	0.756266	0.0316856	0.110654	7127.96	-0.221838	0.0725602	0.695502	5951.34	-0.45356	0.00286331	0.0707125	7644.59	0.20656	0.139732	0.549646	6129.37	-0.225598	0.104898	0.999674	7958.75	0.421121	0.00129811	0.0226321	6809.01	0.650436	3.96043e-05	0.000898562	10212.9	-0.283726	0.4532	0.99893	10059.7	-0.430625	0.101094	0.999217	11781.8
2610528J11Rik	1297.13	1.00515	1.47589e-08	6.54077e-07	1143.18	0.603096	0.00227433	0.0278228	1325.2	0.636797	5.33955e-05	0.00106775	1335.97	0.313157	0.0404965	0.133421	1050.22	0.241376	0.168433	0.872492	942.009	0.395938	0.0556941	0.439804	1083.27	0.520348	0.0033377	0.0711817	1177.52	0.160807	0.199935	0.999674	1298.17	0.271389	0.0391445	0.216636	1202.77	0.114847	0.42537	0.745289	1269.96	-0.143106	0.332581	0.99893	1408.61	0.0370601	0.724942	0.999217	1382.47
2700049A03Rik	152.247	-0.730929	0.00144908	0.00941992	166.095	-1.15392	0.0101853	0.0778361	136.172	-0.916017	0.00256967	0.022583	145.293	0.0338916	0.899107	0.948993	305.17	0.280523	0.245852	0.947827	248.569	0.127836	0.673905	0.960855	208.108	-0.66157	0.0176127	0.193739	318.201	-0.148022	0.470981	0.999674	262.697	-0.949025	8.66716e-06	0.000565596	203.155	-0.798298	0.00233101	0.0241152	109.297	-0.11952	0.693483	0.99893	117.459	-0.0435644	0.804441	0.999217	131.354
2700081O15Rik	167.469	-0.708998	0.0122119	0.0503747	162.505	-0.433789	0.319951	0.633678	133.659	-0.47729	0.168075	0.445645	177.212	-0.712244	0.00116993	0.00843373	278.176	-0.223973	0.396022	0.996546	239.141	-0.332025	0.287818	0.841094	279.948	0.0265315	0.916974	0.984014	246.506	-0.10228	0.694994	0.999674	289.653	0.242119	0.273487	0.639627	250.974	0.348566	0.155088	0.442381	127.432	0.0633041	0.841237	0.99893	128.134	-0.0947913	0.668862	0.999217	141.039
2700097O09Rik	144.157	-0.627426	0.0325038	0.107418	134.253	-0.770944	0.0816875	0.29358	111.868	-0.778941	0.0203878	0.105545	138.16	-0.783449	0.00271116	0.0164115	244.164	-0.0683311	0.798173	0.996546	210.927	-0.108206	0.739319	0.961423	229.266	-0.0224244	0.933108	0.987612	233.635	-0.0332772	0.889985	0.999674	249.94	0.0394789	0.854055	0.954917	216.756	0.0767813	0.751446	0.909537	105.196	-0.193668	0.553842	0.99893	107.126	-0.248178	0.265299	0.999217	115.374
2700099C18Rik	85.4877	1.35278	3.15589e-07	8.78907e-06	110.1	0.0162293	0.969195	0.992484	98.6717	0.320885	0.489107	0.783166	102.263	0.339702	0.447009	0.67539	97.9857	1.48376	0.000112128	0.0149875	66.4944	1.1342	0.0255671	0.291846	72.0428	1.0088	0.0221382	0.219034	130.66	-0.346684	0.332653	0.999674	128.095	-0.48242	0.145725	0.462745	97.2883	-0.134049	0.74711	0.907128	94.0161	0.165773	0.520983	0.99893	98.7868	0.116032	0.635169	0.999217	100.297
2810004N23Rik	516.336	0.527486	0.00659313	0.0311057	475.486	0.575296	0.0993004	0.32911	495.438	0.368373	0.097802	0.314879	525.429	0.414185	0.0720611	0.202863	491.557	-0.0651699	0.73011	0.996546	454.988	0.14157	0.501725	0.924281	469.886	0.0290926	0.878133	0.972304	504.907	0.212865	0.284213	0.999674	512.317	0.087217	0.635631	0.876786	477.672	-0.121871	0.545814	0.814041	493.123	0.00353243	0.988148	0.99893	519.585	-0.00432566	0.975857	0.999217	534.531
2810025M15Rik	186.284	0.746702	0.00729394	0.0337305	190.445	0.489187	0.267261	0.57483	206.324	0.600398	0.00961872	0.0607377	207.542	0.678789	0.00550796	0.0289859	180.65	0.320818	0.253908	0.947827	153.744	0.326021	0.355624	0.876012	154.879	0.11963	0.699476	0.929302	198.965	0.0120747	0.960028	0.999674	193.464	-0.209647	0.389851	0.745611	166.965	-0.217095	0.463657	0.77077	187.488	0.0859347	0.782336	0.99893	207.441	0.19542	0.25058	0.999217	209.055
2810039B14Rik	49.2882	-0.459385	0.207676	0.411556	44.1371	-0.155197	0.861832	0.951646	31.1708	-0.21145	0.752205	0.9138	42.2589	-1.11062	0.00150851	0.0103136	70.6721	-0.351855	0.361928	0.986126	58.0683	-0.706431	0.187372	0.734781	76.5257	0.12283	0.757923	0.948608	56.012	-0.345676	0.464176	0.999674	76.5575	0.467472	0.204318	0.553415	64.041	0.81976	0.102268	0.341683	39.0441	-0.0338209	0.952418	0.99893	35.873	-0.456077	0.20413	0.999217	36.6954
2810408A11Rik	85.6467	-0.250509	0.527069	0.720887	98.7339	0.400279	0.497413	0.773854	56.6124	-0.0778017	0.826605	0.938773	79.1796	-1.13735	5.96523e-05	0.000730886	116.412	-0.204405	0.528415	0.996546	93.3662	-0.613505	0.145413	0.670063	133.321	0.393758	0.207345	0.650371	96.5075	-0.40403	0.218156	0.999674	140.101	0.589579	0.0274626	0.173885	117.831	0.997644	0.0025507	0.0258328	82.3318	0.454854	0.312877	0.99893	65.8434	-0.435738	0.114911	0.999217	67.4859
2900026A02Rik	2915.19	-0.771089	0.00208244	0.0125246	2926	-0.559706	0.0267858	0.144695	2607.28	-0.55046	0.00117118	0.0124408	2638.46	-0.141306	0.394309	0.630105	5099.91	-0.155478	0.350332	0.985316	4478.42	-0.156895	0.38569	0.894418	4086.34	-0.63373	2.01583e-05	0.00222732	4776.78	0.00543484	0.973251	0.999674	4278.08	-0.485784	0.000176391	0.00548729	3613.66	-0.486726	2.46264e-05	0.000597176	2185.15	0.0812743	0.714755	0.99893	2321.45	0.0788855	0.618914	0.999217	2390.59
3110001I22Rik	99.4464	-0.321102	0.373555	0.593971	85.5769	-0.63346	0.168372	0.445354	85.6025	-0.228015	0.535726	0.81041	94.4071	-1.03526	0.00116953	0.00843373	147.507	-0.0530474	0.87451	0.996546	124.677	-0.165157	0.669714	0.960855	155.818	0.318656	0.323014	0.762573	139.167	-0.10452	0.764316	0.999674	171.372	0.364865	0.225038	0.581879	149.437	0.473937	0.149767	0.433149	75.3626	-0.346807	0.331756	0.99893	84.6316	-0.0633224	0.809774	0.999217	79.6882
3110040N11Rik	299.159	1.15789	3.98936e-07	1.07427e-05	278.082	0.895704	0.00787462	0.0651829	286.057	0.535033	0.04573	0.188283	328.734	0.928709	0.000177731	0.00178819	220.633	0.229101	0.402021	0.996546	206.778	0.517095	0.110856	0.603575	204.323	0.236044	0.41229	0.816689	256.552	0.295956	0.194014	0.999674	246.084	-0.000553894	0.998078	0.999465	234	-0.290917	0.263812	0.591789	307.869	-0.0135115	0.952821	0.99893	315.331	-0.095112	0.552273	0.999217	345.807
3110082I17Rik	143.881	1.65761	7.26247e-07	1.8076e-05	155.975	0.87921	0.0430325	0.195821	160.42	0.547648	0.0960663	0.310834	157.236	0.524756	0.198525	0.412707	103.528	0.910064	0.0265814	0.462064	93.7045	1.16734	0.0127198	0.192508	100.103	1.00312	0.0114226	0.148532	144.154	0.262959	0.49946	0.999674	144.081	0.0841959	0.798859	0.94027	136.356	-0.174226	0.61868	0.853381	160.998	0.152015	0.604758	0.99893	167.231	0.0694394	0.744221	0.999217	164.778
4921507P07Rik	15.2461	-0.64532	0.355174	0.576112	22.4108	-0.848578	0.304917	0.618339	15.0553	-1.19977	0.207164	0.504724	13.4013	-2.31184	0.0016276	0.0109636	33.6754	0.609223	0.352631	0.986126	27.0556	0.49548	0.570203	0.93856	31.1905	0.612793	0.375341	0.795638	39.1306	-0.11631	0.848898	0.999674	42.0216	-0.00735452	0.988333	0.996499	35.736	0.11018	0.868454	0.952833	13.2315	0.420589	0.525591	0.99893	12.1036	-0.0459595	0.935948	0.999217	9.35353
4921524J17Rik	275.893	-0.252241	0.249178	0.464567	271.71	-0.28179	0.2685	0.575977	229.57	-0.397463	0.271783	0.588951	253.48	-0.745118	4.60122e-05	0.00058972	402.197	-0.00133386	0.994684	0.999824	346.228	-0.0389552	0.890786	0.982645	391.19	0.14255	0.536304	0.876511	394.391	-0.032762	0.894247	0.999674	436.275	0.135624	0.501546	0.814922	381.551	0.170382	0.545396	0.813724	230.064	-0.0129467	0.950772	0.99893	229.498	-0.169947	0.413823	0.999217	227.403
4930402H24Rik	285.763	-1.45073	0.000192526	0.0018663	267.042	-1.54252	0.000883893	0.0145274	218.086	-1.04168	0.00145954	0.0147535	307.081	-1.38207	1.29704e-05	0.000203418	639.893	-0.189437	0.292948	0.967109	533.401	-0.413235	0.0937194	0.558892	637.683	0.0311791	0.857727	0.966151	557.405	-0.21669	0.36034	0.999674	667.441	0.212901	0.184321	0.523415	560.975	0.434721	0.0508371	0.219051	159.996	-0.275656	0.511036	0.99893	180.269	-0.00409239	0.988624	0.999308	197.468
4930404N11Rik	39.8477	2.1402	1.0031e-05	0.000163987	51.1932	0.926681	0.0493459	0.214021	43.7699	-0.101277	0.814784	0.933262	51.1085	1.06831	0.0527971	0.162553	28.9516	1.55083	0.0351116	0.523139	29.886	2.11467	0.012976	0.194408	22.6559	1.21278	0.129685	0.530595	50.8814	0.567373	0.263485	0.999674	39.864	-0.346466	0.498558	0.814249	41.5121	-0.909884	0.0923677	0.322071	49.03	0.359361	0.200759	0.99893	44.9031	-0.114755	0.626078	0.999217	52.2086
4930452B06Rik	15.7766	-0.495591	0.38071	0.601107	21.5388	-0.630418	0.571745	0.818826	16.8678	-1.21638	0.165009	0.440858	17.5	-1.62988	0.00200894	0.0130572	31.197	0.513189	0.392863	0.995597	28.3201	0.723323	0.355563	0.876012	31.872	0.744488	0.199722	0.641737	38.7155	0.212645	0.749342	0.999674	41.1336	0.22114	0.651088	0.884613	38.8053	0.0141541	0.98235	0.99416	13.9095	0.393504	0.600739	0.99893	13.2354	0.0192213	0.969035	0.999217	12.2087
4930522L14Rik	90.7904	-0.629419	0.0697682	0.189034	109.767	-0.316114	0.491938	0.770966	78.4585	-0.36081	0.31057	0.631331	100.359	-0.667707	0.00309205	0.0182652	161.192	0.0629029	0.837678	0.996546	127.883	-0.261982	0.504099	0.924281	151.378	0.106591	0.734286	0.941	149.983	-0.317497	0.252564	0.999674	172.609	0.0373632	0.879669	0.963811	139.228	0.359207	0.227614	0.548598	77.9677	0.397029	0.267477	0.99893	73.7328	0.0176998	0.942857	0.999217	79.4813
4930523C07Rik	243.457	-0.612393	0.00691474	0.0323015	249.744	-0.682658	0.072723	0.272176	212.612	-0.933754	0.0001375	0.00230003	235.774	-0.418255	0.0387686	0.129072	425.061	0.0431382	0.838543	0.996546	383.335	0.178858	0.459111	0.917967	357.672	-0.240934	0.267779	0.718314	444.137	0.141663	0.478314	0.999674	405.488	-0.291714	0.128771	0.433249	363.112	-0.42942	0.0377243	0.180257	186.267	-0.0110752	0.967512	0.99893	188.505	-0.131348	0.433113	0.999217	205.063
4930590J08Rik	6.09215	-1.02576	0.316747	0.539179	5.72268	1.34668	0.342511	0.65668	2.31951	4.1844	0.148355	0.413715	4.40513	-1.81233	0.192642	0.404728	8.10929	-1.68237	0.165166	0.867698	6.47604	-5.81587	0.00595457	0.115231	11.1279	-0.0891319	0.93308	0.987612	2.24941	-4.11089	0.118234	0.999674	7.93686	1.58644	0.181327	0.519107	6.26924	5.71393	0.00585114	0.0481232	5.13795	0.700813	0.48363	0.99893	3.63596	-0.590593	0.574181	0.999217	3.49172
4931406C07Rik	1397.98	-0.992329	4.74731e-12	7.11608e-10	1323.39	-1.10352	1.88212e-05	0.000907941	1240.65	-0.949686	3.39998e-09	3.34337e-07	1488.93	-1.08666	8.43009e-07	1.99765e-05	2719.17	-0.107793	0.585684	0.996546	2439.06	-0.0177967	0.910571	0.986173	2696.18	0.0943891	0.610224	0.908639	2659.36	0.0965082	0.681983	0.999674	2904.11	0.193321	0.578267	0.852675	2633.73	0.103011	0.611935	0.851038	918.333	-0.199236	0.151901	0.99893	1032.34	0.0365595	0.716207	0.999217	1079.58
4931406P16Rik	530.084	-0.476256	0.0102378	0.0439291	469.642	-0.667201	0.0378465	0.180576	457.25	-0.308474	0.229172	0.534586	528.66	-0.177208	0.33391	0.572158	832.248	-0.0897832	0.566355	0.996546	706.728	-0.20345	0.263348	0.819387	723.571	-0.279632	0.0686413	0.388818	774.449	-0.107669	0.501193	0.999674	780.58	-0.197136	0.170226	0.50218	651.432	-0.0856127	0.589326	0.837218	392.887	-0.259178	0.2549	0.99893	439.73	-0.0221321	0.889876	0.999217	472.297
4931428F04Rik	68.2664	-0.192143	0.51779	0.714138	67.3696	-0.0898555	0.89682	0.966022	48.4031	-1.17818	0.00437477	0.0339539	71.638	0.153528	0.81199	0.903898	94.5943	-0.0575485	0.874736	0.996546	92.3224	0.316241	0.436433	0.913394	82.0074	-0.258657	0.505088	0.861153	102.751	0.378735	0.320982	0.999674	89.3094	-0.208266	0.573722	0.851352	87.1844	-0.585228	0.153368	0.439333	58.4024	0.0653866	0.882702	0.99893	49.6808	-0.656396	0.00645673	0.479077	66.3803
4932438A13Rik	1169.11	-0.639566	0.00627351	0.0299232	1270.54	-0.474503	0.0359041	0.17463	1030.92	-0.454424	0.0608675	0.228374	1113.12	-0.155672	0.472739	0.693299	2033.22	-0.00384676	0.980203	0.999824	1692.51	-0.166037	0.364374	0.879964	1622.07	-0.468401	0.00300827	0.0673812	1925	-0.155202	0.211501	0.999674	1807.56	-0.471819	0.000115894	0.00403794	1451.15	-0.311855	0.0208695	0.120946	935.961	0.181162	0.389683	0.99893	949.545	0.0304569	0.862537	0.999217	999.895
4933427D14Rik	155.776	-0.871845	0.483554	0.688966	120.747	-1.47529	0.000928468	0.0150262	120.919	-0.858411	0.624637	0.858197	148.037	-0.294674	0.586185	0.776199	282.502	-0.169296	0.460259	0.996546	246.543	-0.198485	0.47898	0.924281	235.306	-0.514458	0.0661806	0.380168	260.982	-0.0222514	0.932961	0.999674	245.243	-0.350991	0.192659	0.536504	207.396	-0.323329	0.33724	0.668351	93.5897	-0.754687	0.437828	0.99893	110.607	-0.172863	0.880056	0.999217	127.255
5033404E19Rik	216.802	-1.08237	0.00739299	0.0340673	182.389	-1.37341	0.000541538	0.0102428	122.116	-0.826787	0.0152297	0.084685	180.291	-1.377	0.000297272	0.00274616	420.912	-0.218357	0.279499	0.960615	325.969	-0.808414	0.00245259	0.0634629	398.051	-0.146908	0.476241	0.849331	333.669	-0.585264	0.00902742	0.484528	411.37	0.0637984	0.72329	0.912666	314.076	0.652143	0.00576432	0.0476275	130.443	-0.49549	0.21235	0.99893	130.046	-0.545981	0.0658259	0.999217	140.06
5330417C22Rik	1248.56	-0.668487	1.6366e-06	3.57214e-05	1188.11	-0.768303	0.00650008	0.0572372	1089.33	-1.10572	6.62145e-07	2.90956e-05	1271.86	-0.399638	0.112607	0.279849	2155.8	-0.0600916	0.646545	0.996546	2060.95	0.254836	0.195459	0.745012	1893.88	-0.215593	0.207308	0.650371	2295.36	0.320955	0.0991544	0.999674	2066.92	-0.163036	0.316086	0.683609	1974.54	-0.480175	0.0319118	0.161318	909.211	-0.138375	0.467182	0.99893	939.882	-0.16754	0.145112	0.999217	1075.42
5430403G16Rik	63.5783	-0.505039	0.153931	0.335979	61.391	-0.319256	0.49079	0.770369	50.5126	0.968971	0.0286534	0.135965	57.7254	-0.87895	0.00621516	0.0317322	98.2382	-0.183831	0.624704	0.996546	68.1158	-1.40455	0.00715791	0.132591	97.8723	0.0410417	0.916437	0.984	70.2914	-1.21274	0.00292613	0.242321	102.897	0.216857	0.512233	0.820978	72.1698	1.43451	0.00140719	0.0162341	50.6498	0.0180291	0.958271	0.99893	54.49	0.0795104	0.758344	0.999217	49.7373
5730409E04Rik	104.841	-0.953438	0.0102123	0.0438845	74.1205	-0.865904	0.0736498	0.274429	68.8644	-0.823196	0.157467	0.428623	99.2302	-0.564734	0.120936	0.295053	172.503	-0.608029	0.0488255	0.603919	159.323	-0.51221	0.202669	0.756243	170.162	-0.382531	0.23993	0.686933	138.913	0.103958	0.75818	0.999674	152.842	0.21664	0.438797	0.775413	138.963	0.119043	0.747301	0.907194	65.1009	-0.50768	0.187635	0.99893	68.6465	-0.377084	0.281811	0.999217	82.1655
5730455P16Rik	208.419	-0.418955	0.145044	0.322498	232.749	-0.461975	0.132273	0.388818	174.472	-0.859134	0.0215482	0.110029	207.515	-0.80931	0.00737003	0.0361896	349.635	0.172184	0.399459	0.996546	301.969	0.193882	0.440092	0.913394	324.831	0.18626	0.378748	0.798202	369.025	0.0292368	0.881719	0.999674	384.078	0.00630539	0.972436	0.991187	337.719	-0.017873	0.933229	0.977291	174.429	0.148799	0.587431	0.99893	163.396	-0.235481	0.340304	0.999217	173.597
5830417I10Rik	514.669	-0.700312	0.00206231	0.0124422	511.286	-0.612466	0.0121249	0.0867562	378.819	-0.699677	0.00869332	0.0564425	463.137	-0.566831	0.0313895	0.109863	890.576	-0.0961361	0.532011	0.996546	742.173	-0.2861	0.120682	0.622219	771.17	-0.299036	0.0542414	0.346172	810.261	-0.183502	0.194646	0.999674	829.899	-0.210794	0.118014	0.412895	676.66	-0.0229744	0.880006	0.958246	386.243	0.0128718	0.951983	0.99893	371.695	-0.272994	0.132641	0.999217	405.307
6430548M08Rik	1126.58	0.740263	0.00535734	0.0263844	994.209	0.436813	0.144351	0.409082	962.553	0.184	0.441958	0.74852	1034.89	0.881188	1.27307e-05	0.000201349	1023.62	0.141477	0.457782	0.996546	923.74	0.299335	0.173505	0.714858	808.206	-0.329898	0.0846075	0.433924	1112.34	0.16436	0.264123	0.999674	953.823	-0.478661	0.000750351	0.0154497	851.31	-0.638231	7.4491e-06	0.000226212	1065.57	-0.139079	0.570857	0.99893	1076.46	-0.243823	0.178213	0.999217	1154.91
6430550D23Rik	14.8015	-1.06776	0.0331034	0.108846	14.1296	-0.43043	0.708941	0.883576	7.9952	0.00402872	0.997391	0.999391	19.1787	-1.37634	0.0212795	0.0814034	26.3862	-0.479464	0.440949	0.996546	19.8535	-1.4855	0.0901481	0.547254	34.3005	0.503122	0.379205	0.798457	17.4763	-1.00324	0.193085	0.999674	33.764	0.976377	0.0644165	0.292039	27.4428	1.98309	0.00585774	0.0481574	10.5498	0.16643	0.820862	0.99893	9.27413	-0.3927	0.511556	0.999217	12.015
6820431F20Rik	1226.94	-0.770564	0.0020874	0.0125453	1268.17	-0.591095	0.0343588	0.17004	987.563	-0.525777	0.0429125	0.180274	1248.85	-0.44673	0.0803001	0.21959	2188.79	-0.0949694	0.50641	0.996546	1805.65	-0.326559	0.0441625	0.39284	1925.95	-0.247184	0.0739143	0.404616	1971.55	-0.224955	0.0762674	0.999674	2074.52	-0.159457	0.17854	0.515324	1680.47	0.0696334	0.567624	0.826885	928.909	0.103287	0.676302	0.99893	930.231	-0.0708343	0.715402	0.999217	1037.23
7530428D23Rik	16.5875	1.75349	0.00654572	0.0309393	5.69018	-0.0969034	0.949919	0.987534	8.10532	2.54405	0.0262285	0.127138	9.77404	-1.07227	0.232652	0.458366	7.86014	-0.00652105	0.99572	0.999824	4.87309	-1.78233	0.331451	0.867293	12.7301	1.33176	0.212261	0.657495	5.55842	-1.75662	0.217194	0.999674	14.1965	1.33682	0.129602	0.435208	11.4259	3.08591	0.0163024	0.101704	13.056	-1.81712	0.0104673	0.788343	14.3835	-0.963763	0.0221404	0.78432	13.1659
9030619P08Rik	238.373	0.957912	2.26463e-05	0.000321049	171.626	0.787003	0.0550593	0.229477	181.104	0.987579	0.00615289	0.0435953	245.526	0.437332	0.192961	0.405108	168.801	-0.233581	0.475244	0.996546	143.607	-0.383386	0.281784	0.834108	193.529	0.378609	0.146186	0.561021	147.885	-0.143705	0.729765	0.999674	202.186	0.604239	0.045951	0.238246	178.326	0.753005	0.0169775	0.104594	220.036	-0.385737	0.12095	0.99893	227.777	-0.342023	0.089342	0.999217	255.968
9130008F23Rik	260.629	0.817105	4.2917e-05	0.000542745	275.5	1.14912	0.000109201	0.0032827	296.838	0.64492	0.00135795	0.013914	286.467	0.796092	0.000147603	0.00154238	211.031	-0.0665537	0.788318	0.996546	210.518	0.386895	0.176592	0.718558	203.982	0.0619219	0.818252	0.957803	234.249	0.460634	0.0587039	0.985616	222.615	0.121308	0.624482	0.871597	223.679	-0.334012	0.24168	0.565562	280.532	0.287639	0.14781	0.99893	296.457	0.228652	0.0690982	0.999217	293.719
9130023H24Rik	132.258	-0.151739	0.522406	0.717187	148.311	-0.00595268	0.983292	0.993741	122.233	-0.381276	0.157258	0.428321	154.46	-0.702372	0.00395981	0.0223256	189.61	0.0945462	0.727125	0.996546	167.799	0.17736	0.596003	0.938877	207.435	0.530849	0.0676836	0.385333	198.491	0.0880585	0.708747	0.999674	237.631	0.429351	0.0778592	0.327008	218.151	0.344499	0.240095	0.564128	121.081	0.258501	0.204481	0.99893	116.943	-0.0400068	0.802832	0.999217	124.83
9130208D14Rik	2125.99	-2.56378	3.22025e-09	1.74596e-07	1941.15	-2.66323	3.71757e-07	3.95448e-05	1021.21	-2.52339	6.943e-09	6.19579e-07	1644.1	-2.16703	7.72109e-09	3.21764e-07	6162.82	-0.356316	0.0378246	0.544712	5053.51	-0.736415	2.18881e-06	0.000243555	5424.5	-0.524304	0.000438576	0.0202193	4855.85	-0.373647	0.0485931	0.950748	5271.04	-0.175146	0.286898	0.65419	4101.24	0.202735	0.156201	0.443889	719.142	-0.442614	0.346638	0.99893	683.896	-0.687569	0.053156	0.984987	850.462
9130401M01Rik	292.357	0.773277	0.00131963	0.00874009	302.251	0.795733	0.0145772	0.097188	307.86	0.498213	0.155809	0.426107	301.545	0.171877	0.389492	0.626438	260.689	0.139589	0.575264	0.996546	240.498	0.364862	0.202866	0.756243	270.132	0.436742	0.0552686	0.348466	288.789	0.231492	0.369003	0.999674	313.987	0.288684	0.166789	0.497725	296.879	0.0609654	0.784985	0.926447	303.661	0.18024	0.447997	0.99893	315.966	0.100879	0.636573	0.999217	304.238
9330182L06Rik	35.2515	-1.01064	0.00901532	0.0397548	36.7163	-0.70149	0.179327	0.462972	27.4592	-1.51885	0.16914	0.447273	31.6538	-2.30294	0.000625223	0.00507114	67.7133	-0.160786	0.703032	0.996546	64.8632	0.146411	0.762246	0.96659	77.6496	0.429096	0.348499	0.781101	69.2837	0.313278	0.473505	0.999674	82.4906	0.582234	0.181326	0.519107	80.5566	0.271818	0.59542	0.841885	25.3455	0.164146	0.673	0.99893	22.7978	-0.352178	0.548404	0.999217	20.4861
9430038I01Rik	307.435	1.09427	4.48274e-06	8.33046e-05	284.898	0.55132	0.0655552	0.255647	283.852	0.831362	0.000300244	0.00422071	322.228	0.246178	0.220916	0.442828	253.869	0.423139	0.0912729	0.749605	196.671	0.152007	0.6661	0.960211	259.93	0.670594	0.0141872	0.17099	268.043	-0.262291	0.337609	0.999674	328.058	0.240084	0.274672	0.641135	273.22	0.508243	0.0967588	0.33078	307.73	-0.103493	0.647684	0.99893	322.24	-0.0991497	0.493975	0.999217	330.722
9530002B09Rik	13.8758	-23.4341	1.69493e-12	2.80918e-10	0	NA	NA	NA	0	NA	NA	NA	1.99407	4.06847	0.251328	0.481223	32.8246	-22.6984	6.33015e-09	5.73051e-06	34.2835	-21.7522	8.0612e-07	0.000103183	30.4533	-22.4719	8.93261e-09	6.5433e-06	0	NA	NA	NA	0	NA	NA	NA	0	NA	NA	NA	0	NA	NA	NA	0	NA	NA	NA	1.32438
9530003J23Rik	0	NA	NA	NA	0	NA	NA	NA	213.405	-27.6189	5.96668e-14	2.41734e-11	0	NA	NA	NA	0	NA	NA	NA	509.865	25.9219	2.10843e-09	4.39272e-07	0	NA	NA	NA	582.045	25.9985	1.89078e-09	1.56455e-06	0	NA	NA	NA	531.895	-26.6117	7.81611e-10	6.59325e-08	0	NA	NA	NA	0	NA	NA	NA	0
9530053A07Rik	79.0536	-6.92194	0.00583004	0.0281192	2.89469	1.73555	0.378263	0.689213	0.961228	-1.68823	0.540878	0.814124	13.2779	0.194294	0.911678	0.956625	183.761	-7.88552	0.0151013	0.352588	192.138	-6.96246	0.0986429	0.574137	176.474	-4.66133	0.211652	0.656738	2.08854	0.949409	0.62408	0.999674	8.27613	3.24064	0.0313246	0.18924	8.9103	2.29467	0.192324	0.498265	2.66082	0.760065	0.626972	0.99893	1.43265	-1.73688	0.262831	0.999217	7.9125
9930021J03Rik	493.363	-0.973916	5.34264e-05	0.000652968	499.082	-0.680388	0.0132807	0.0921442	395.152	-0.689218	0.0199079	0.103696	458.145	-0.431731	0.0559558	0.169409	924.383	-0.200576	0.241671	0.947827	787.826	-0.336833	0.0986504	0.574137	778.09	-0.510616	0.00446165	0.0845235	821.205	-0.130429	0.366364	0.999674	802.022	-0.317527	0.0323778	0.193168	658.153	-0.183298	0.277448	0.606892	353.198	0.114539	0.621976	0.99893	356.688	-0.0382917	0.846696	0.999217	387.079
9930111J21Rik2	140.816	-1.4314	0.000209353	0.00200746	135.965	-0.917605	0.0671085	0.259386	89.2845	-0.971429	0.0168057	0.0915144	141.996	-1.35516	2.78062e-06	5.6173e-05	294.155	-0.398134	0.0782634	0.71144	244.891	-0.718674	0.0249849	0.288618	302.084	-0.070147	0.765018	0.951689	230.99	-0.312917	0.293308	0.999674	295.288	0.320309	0.136239	0.447954	245.375	0.639475	0.0362546	0.17596	87.9061	0.130795	0.75873	0.99893	82.1275	-0.254334	0.396955	0.999217	94.6894
A1cf	191.326	-1.51511	0.000206065	0.00198153	267.884	-1.0265	0.022752	0.130156	166.254	-1.54924	0.000737304	0.00866835	190.321	-0.614207	0.0712422	0.201054	492.828	0.14473	0.490206	0.996546	412.526	0.0496903	0.847016	0.975814	361.668	-0.575248	0.0167735	0.187944	499.532	-0.0881381	0.592892	0.999674	429.479	-0.727598	0.000125509	0.00424169	345.097	-0.634697	0.00556022	0.0463836	135.92	0.659748	0.110111	0.99893	118.68	0.0308549	0.927636	0.999217	141.27
A2m	2.49344	-0.0412919	0.983175	0.992277	2.77696	-3.79244	0.0908943	0.312662	4.10489	-0.585414	0.708401	0.9012	2.2011	4.22582	0.0784242	0.216069	6.11394	1.44287	0.383471	0.993164	4.40464	1.23903	0.582357	0.93856	1.51425	-4.09191	0.262787	0.711974	8.39865	-0.199951	0.87761	0.999674	4.6401	-5.54143	0.00394581	0.048408	2.81473	-5.34181	0.0409184	0.191169	1.45136	-2.26867	0.260359	0.99893	3.00006	0.727146	0.512607	0.999217	2.58295
A330044P14Rik	274.007	0.869261	0.0116662	0.0485756	361.568	0.44558	0.428248	0.727853	226.376	0.461783	0.28568	0.604623	279.227	0.13199	0.724651	0.859022	304.531	0.818693	0.00129492	0.0831926	198.317	0.122061	0.708245	0.960855	248.995	0.527552	0.0815899	0.426224	325.773	-0.68983	0.0034129	0.275516	364.595	-0.296948	0.240307	0.601175	258.53	0.397141	0.210069	0.524547	308.524	0.418634	0.314658	0.99893	264.007	-0.270448	0.344177	0.999217	283.636
A430005L14Rik	530.284	0.649928	0.00204366	0.0123516	476.782	0.634211	0.0624157	0.247884	470.305	0.524657	0.019573	0.102479	531.589	0.392036	0.0424111	0.138263	475.19	-0.0487001	0.805746	0.996546	418.873	-0.00893777	0.970409	0.995789	466.15	0.122125	0.527791	0.87231	468.088	0.0454909	0.816773	0.999674	512.094	0.163193	0.327004	0.694203	457.535	0.121761	0.529141	0.805091	510.282	-0.0438421	0.856473	0.99893	522.654	-0.120877	0.417946	0.999217	548.938
A430033K04Rik	151.349	-1.24155	1.47611e-10	1.2697e-08	134.772	-0.63502	0.0894253	0.309839	98.5711	-0.764404	0.00788935	0.0526572	134.016	-0.845002	0.00629684	0.0320573	282.335	-0.554511	0.0146746	0.346689	245.794	-0.728904	0.0121603	0.186782	268.715	-0.454871	0.0528778	0.342106	216.354	-0.16941	0.48159	0.999674	244.471	0.0925195	0.658761	0.88837	205.88	0.265239	0.315151	0.647018	98.5467	0.0731488	0.764049	0.99893	94.2328	-0.236748	0.12322	0.999217	105.735
A630089N07Rik	118.308	-1.07517	5.46393e-05	0.000665001	101.332	-0.685535	0.128593	0.382198	88.9305	-0.571071	0.069574	0.250331	117.647	-0.602433	0.0400372	0.132249	210.912	-0.494133	0.0680847	0.680707	186.44	-0.571011	0.082645	0.526234	203.514	-0.352511	0.216011	0.662794	169.765	-0.070337	0.797476	0.999674	189.981	0.134216	0.603515	0.863507	164.447	0.20835	0.498866	0.789126	77.8391	-0.0831542	0.78873	0.99893	82.5429	-0.0531256	0.786003	0.999217	93.0321
AA467197	12311.7	1.50237	4.63363e-07	1.22201e-05	10023.7	1.16068	0.00044885	0.00908932	12527.9	1.57082	3.90551e-12	9.19929e-10	12398.7	0.625787	0.0130574	0.0564325	7123.85	0.134049	0.246475	0.947827	5874.1	-0.0181743	0.883115	0.981862	8113.92	0.663072	8.83696e-08	3.17777e-05	7085.39	-0.145825	0.165244	0.999674	9386.77	0.521317	1.01632e-05	0.000628426	8229.96	0.671373	5.98952e-08	3.29323e-06	12532.6	-0.194021	0.525702	0.99893	14156.4	0.0574816	0.788606	0.999217	13587.4
AA986860	303.785	0.355305	0.288519	0.509507	466.365	0.152964	0.669171	0.871563	494.29	-0.684141	0.00958398	0.0605613	353.564	0.793907	0.0185876	0.0734814	449.571	0.823702	0.00293226	0.144032	508.846	1.58839	1.22821e-06	0.000149399	279.014	-0.222712	0.46851	0.845686	728.501	0.769481	8.80881e-05	0.0192235	440.349	-1.05332	2.32067e-08	4.38607e-06	503.928	-1.81889	1.94162e-17	6.18157e-15	343.464	0.642871	0.0273411	0.99893	369.496	0.561682	0.00585076	0.470608	343.496
Aaas	352.847	0.806518	0.000852149	0.00618217	365.565	0.232085	0.518009	0.787466	355.739	0.298559	0.261657	0.576128	366.241	0.62396	0.00600508	0.0309675	364.395	0.56772	0.0105643	0.298383	297.29	0.498664	0.0640133	0.472001	282.848	0.113772	0.61482	0.908896	422.547	-0.0623854	0.793926	0.999674	388.475	-0.462009	0.0204353	0.143097	321.55	-0.394754	0.0888291	0.31485	350.546	0.0143059	0.955878	0.99893	369.301	0.00244966	0.988849	0.999308	381.152
Aacs	3183.32	1.09407	3.05626e-05	0.000408025	2932.93	0.843506	0.00392634	0.0403243	3433.48	0.500251	0.00799456	0.0530622	3178.05	1.20467	7.74061e-11	5.28342e-09	2415.58	0.202355	0.3575	0.986126	2408.25	0.663039	0.000145968	0.0078988	1945.72	-0.19456	0.342231	0.777522	2945.78	0.467057	0.0728457	0.999674	2347.22	-0.405302	0.347462	0.713077	2346.71	-0.867829	7.07554e-05	0.00145452	3234.14	-0.0240494	0.915564	0.99893	3542.24	0.0850411	0.622685	0.999217	3532.8
Aadac	525.928	-0.970438	0.0153225	0.0601628	390.893	-1.01323	0.0075698	0.0637957	286.574	-0.915194	0.0591455	0.223837	489.491	-1.05952	0.00127449	0.00905407	901.955	-0.486239	0.00391356	0.168473	768.779	-0.732424	7.75822e-05	0.00464639	939.297	-0.102779	0.505132	0.861153	697.477	-0.2396	0.176567	0.999674	892.907	0.376073	0.0141334	0.113469	757.932	0.619855	6.98197e-05	0.00143709	325.347	-0.512587	0.185853	0.99893	315.249	-0.669325	0.0559606	0.991066	381.919
Aadacl2fm1	6.065	5.72038	0.010539	0.0450215	0.679874	3.14492	0.382426	0.691959	2.93961	4.52288	0.118818	0.359508	8.10906	6.10246	0.0773387	0.213805	0	NA	NA	NA	0	NA	NA	NA	0	NA	NA	NA	0	NA	NA	NA	0	NA	NA	NA	0	NA	NA	NA	4.94882	-2.86742	0.137188	0.99893	5.73036	-1.08862	0.441066	0.999217	9.16853
Aadacl4	10.4558	6.50551	0.0593089	0.167647	0	NA	NA	NA	7.92407	5.95522	0.123214	0.367804	49.3257	22.0027	4.80137e-10	2.79445e-08	0	NA	NA	NA	0	NA	NA	NA	0	NA	NA	NA	0	NA	NA	NA	0	NA	NA	NA	0	NA	NA	NA	7.8263	-5.93748	0.0558936	0.99893	11.6336	-0.435444	0.844355	0.999217	39.0875
Aak1	982.933	-0.605494	0.00346936	0.0186416	1011.42	-0.859414	0.00200483	0.02548	828.018	-0.608464	0.00164263	0.0162	921.215	-0.396607	0.0424818	0.138386	1770.19	0.135882	0.370782	0.986837	1427.57	-0.0974933	0.572542	0.93856	1414.27	-0.297249	0.0482213	0.326393	1725.7	-0.226515	0.0869962	0.999674	1664.9	-0.440901	0.000557368	0.0126173	1311.15	-0.209626	0.107743	0.353279	734.764	-0.0948633	0.657315	0.99893	772.469	-0.0861421	0.550205	0.999217	815.694
Aamp	3025.81	0.716963	0.00145544	0.00944926	2864.24	0.437982	0.0674538	0.26012	3369.58	0.582877	0.00254918	0.0224277	3423.74	0.448965	0.0292734	0.104052	2871.07	0.220092	0.0730481	0.696706	2538.55	0.325392	0.0186948	0.242143	2743.16	0.306832	0.00960726	0.134265	3152.61	0.111447	0.352929	0.999674	3285.4	0.0792583	0.472181	0.798017	2973.5	-0.0280337	0.809631	0.937559	2939.02	-0.0377063	0.860467	0.99893	3370.33	0.20444	0.195775	0.999217	3366.7
Aar2	659.74	0.405059	0.0214916	0.078223	673.13	0.529977	0.0149363	0.0986643	641.059	0.542305	0.000330331	0.00456136	684.126	0.422257	0.00372163	0.0212569	690.717	0.0148637	0.926216	0.996568	583.619	-0.0847552	0.659567	0.956346	625.381	-0.0463201	0.778883	0.956935	669.159	-0.0934068	0.525364	0.999674	701.353	-0.0687852	0.633647	0.876352	593.607	0.0287803	0.859455	0.952833	647.469	0.160908	0.331508	0.99893	668.668	0.066113	0.550047	0.999217	684.886
Aars	2683.39	0.790277	0.000105162	0.00113852	2647.36	0.813255	0.0005899	0.0109727	2606.94	0.497455	0.00194861	0.0184712	2682.38	0.775885	4.92034e-06	9.08251e-05	2313.04	0.0705717	0.659941	0.996546	2117.06	0.262105	0.0888305	0.542964	2029.79	-0.0804381	0.567214	0.886825	2479.65	0.197628	0.276626	0.999674	2323.67	-0.159105	0.307171	0.673809	2130.89	-0.351918	0.0152415	0.0968615	2736.72	0.116702	0.525489	0.99893	2783.73	-0.0169218	0.897357	0.999217	2865.61
Aars2	389.665	0.543362	0.00354792	0.0189989	376.157	0.245741	0.491479	0.770857	378.989	0.00981702	0.957076	0.983787	441.555	0.16451	0.338665	0.577369	410.437	0.241094	0.200947	0.914131	377.008	0.468029	0.0373423	0.35796	402.317	0.392447	0.0721184	0.399764	470.229	0.233628	0.164178	0.999674	483.962	0.143992	0.455555	0.785501	454.792	-0.0845208	0.71173	0.898321	369.4	-0.0357911	0.88163	0.99893	386.704	-0.0533176	0.662385	0.999217	419.417
Aarsd1	521.444	0.841358	2.4197e-06	4.93774e-05	470.129	0.804734	0.024159	0.135217	466.623	0.722199	0.0996447	0.318828	486.403	0.899708	0.000294393	0.00272447	424.245	-0.00821858	0.966453	0.998685	369.252	-0.00761354	0.973305	0.995789	363.278	-0.241664	0.229462	0.677358	418.953	0.00594827	0.975554	0.999674	403.765	-0.241077	0.18965	0.531427	347.594	-0.243608	0.23541	0.557834	515.934	-0.027031	0.910081	0.99893	527.496	-0.114159	0.646047	0.999217	543.19
Aasdh	148.438	-0.752478	0.000786275	0.00579921	141.438	-0.850887	0.0903837	0.311599	114.821	-0.482455	0.0912374	0.300471	146.306	-0.275211	0.27324	0.506363	264.998	-0.066845	0.776814	0.996546	212.687	-0.404567	0.169087	0.709154	220.242	-0.401137	0.111451	0.493349	234.923	-0.33255	0.164169	0.999674	239.354	-0.341949	0.123694	0.423099	184.978	-0.00628623	0.981514	0.993944	105.599	-0.14817	0.658883	0.99893	111.119	-0.124291	0.47038	0.999217	126.107
Aasdhppt	372.572	0.56161	0.00309578	0.0170893	332.702	0.271018	0.328119	0.641534	339.295	0.212012	0.214831	0.5158	387.254	0.159656	0.317489	0.555589	372.45	0.126763	0.512141	0.996546	330.223	0.221593	0.343745	0.870283	365.647	0.287302	0.138922	0.54864	395.623	0.100131	0.584912	0.999674	424.624	0.152885	0.366598	0.726882	385.013	0.0563831	0.771101	0.919128	344.429	-0.14189	0.466253	0.99893	363.081	-0.113929	0.333081	0.999217	383.426
Aatk	68.1269	-0.80331	0.0792823	0.208172	41.1124	-2.42535	0.0437091	0.197804	46.9399	-0.526093	0.474943	0.774167	78.4065	-1.55037	0.00302859	0.0179782	118.889	-0.192638	0.621035	0.996546	96.0224	-0.562799	0.23474	0.788805	146.198	0.577472	0.129915	0.530789	99.7231	-0.363849	0.381119	0.999674	154.517	0.760399	0.027625	0.174366	133.024	1.12844	0.00568379	0.0471198	36.1732	-1.8024	0.018961	0.97222	47.898	-0.285817	0.5201	0.999217	52.1565
Abat	4803.66	-1.36364	1.93164e-16	1.19941e-13	5038.15	-1.11661	0.000182679	0.00479513	3337.48	-1.00567	4.74775e-08	3.18461e-06	4358.03	-1.18063	5.91423e-07	1.46749e-05	10575.2	-0.154715	0.334088	0.981776	8484.74	-0.533581	0.00038054	0.0166351	9385.38	-0.28177	0.0230188	0.222862	8993.01	-0.372474	0.0440324	0.923023	9891.36	-0.135431	0.352	0.716904	7728.37	0.241797	0.0390029	0.184446	3044.17	0.111206	0.589478	0.99893	2945.72	-0.165316	0.186341	0.999217	3178.17
Abca1	216.266	-0.694148	0.0429942	0.132861	273.162	-0.666488	0.120901	0.368114	206.127	-0.383898	0.40768	0.722581	215.435	-0.0529365	0.888101	0.941682	427.497	0.27863	0.31869	0.976538	323.03	-0.14051	0.715524	0.961423	303.538	-0.513832	0.0996476	0.469041	417.107	-0.410188	0.15895	0.999674	381.621	-0.799759	0.00026218	0.00727494	272.424	-0.38413	0.242782	0.567134	178.257	0.329078	0.330554	0.99893	182.821	0.182023	0.520662	0.999217	190.229
Abca12	9.49984	6.36739	0.000598536	0.00467321	5.87309	0.19423	0.919471	0.977121	8.58508	2.25745	0.144265	0.406732	50.8248	8.74993	0.00732929	0.0360412	3.54017	5.12713	0.0328456	0.507206	1.02117	3.85087	0.358474	0.876012	0	NA	NA	NA	5.3667	-1.27487	0.475717	0.999674	3.64669	-5.21416	0.0216066	0.148016	1.06343	-3.94421	0.298806	0.629199	9.23904	-1.03529	0.420352	0.99893	11.1527	-0.248757	0.804952	0.999217	39.4555
Abca2	195.88	-0.814229	0.00508838	0.0252634	190.184	-0.600034	0.119524	0.365587	146.264	-0.533772	0.050866	0.202395	202.06	-0.907559	0.00654477	0.0330374	342.785	-0.202867	0.386228	0.994019	284.452	-0.45165	0.126267	0.635032	345.158	0.0488936	0.827047	0.957803	295.21	-0.241748	0.353215	0.999674	359.935	0.243048	0.218805	0.574556	301.674	0.4898	0.043896	0.2001	143.581	0.0249824	0.934406	0.99893	142.336	-0.163702	0.413392	0.999217	156.234
Abca3	1939.85	-0.307224	0.059752	0.168558	2034.36	-0.247983	0.190992	0.480304	1781.7	-0.23564	0.178435	0.461924	1803.51	0.0287426	0.873908	0.933814	2938.38	0.0357053	0.766866	0.996546	2484.59	-0.0546044	0.682039	0.960855	2344.62	-0.419317	0.000488249	0.0216031	2874.08	-0.0841565	0.441478	0.999674	2654.17	-0.462732	3.13061e-05	0.00148271	2182.06	-0.37456	0.00112436	0.0136241	1648.45	0.115033	0.456529	0.99893	1703	0.0286897	0.812332	0.999217	1730.78
Abca5	68.7761	-0.799082	0.0433062	0.13348	69.4753	-0.326152	0.531699	0.795821	57.6151	-0.633962	0.436396	0.74449	64.0859	-1.00668	0.00186236	0.0122361	116.658	-0.286571	0.414739	0.996546	105.509	-0.214269	0.625353	0.947977	117.376	-0.0298966	0.933233	0.987612	106.389	0.0767824	0.84247	0.999674	118.875	0.248697	0.439243	0.775791	107.959	0.174151	0.66114	0.877799	53.1868	0.202258	0.619176	0.99893	52.4826	-0.0330943	0.942655	0.999217	51.5236
Abca6	4.71681	-4.58271	0.00117732	0.00798164	6.83297	-0.907928	0.562755	0.814758	2.37551	-1.41768	0.488768	0.783096	6.2027	-2.10998	0.0845771	0.228336	16.2922	-0.652685	0.463249	0.996546	12.6797	-1.60277	0.180031	0.722417	17.4592	-0.160326	0.861911	0.967254	10.0966	-0.945714	0.345294	0.999674	15.691	0.484935	0.553888	0.840101	11.9871	1.43252	0.189453	0.494071	2.17577	3.03039	0.101112	0.99893	1.19285	1.55701	0.364823	0.999217	1.99574
Abca8a	66.6397	-1.8346	0.000290821	0.00261983	47.8354	-1.52408	0.143861	0.408346	33.9925	-1.32129	0.0979959	0.315246	58.9726	-2.00008	0.00022539	0.0021822	143.207	-0.741247	0.0441462	0.586144	124.953	-0.98689	0.0202806	0.254436	159.122	-0.124351	0.698392	0.928778	99.2184	-0.239458	0.580386	0.999674	139.919	0.607827	0.0553971	0.265723	121.459	0.851232	0.01215	0.0823564	30.9933	-0.423436	0.57215	0.99893	31.243	-0.471914	0.349568	0.999217	34.5772
Abca8b	36.9507	-1.25297	0.0838978	0.216828	23.3638	-2.09125	0.162396	0.436565	17.0531	-1.24871	0.14251	0.403687	33.4923	-1.99535	0.00539338	0.0284997	70.7719	-0.470952	0.250631	0.947827	58.1315	-0.905472	0.0868318	0.539072	81.1506	0.184323	0.645297	0.916272	52.5969	-0.428538	0.332999	0.999674	78.6563	0.6465	0.0739548	0.316719	66.2021	1.07939	0.016424	0.102145	18.2296	-1.30003	0.243973	0.99893	19.1533	-0.897774	0.154502	0.999217	21.7626
Abcb10	743.789	0.248937	0.141945	0.317571	701.705	0.218557	0.42585	0.725886	688.644	0.17303	0.406064	0.720908	744.549	0.502806	0.0102174	0.0464315	840.801	-0.00204078	0.990769	0.999824	738.541	0.0353951	0.849873	0.975814	709.64	-0.279963	0.189919	0.629816	840.579	0.04342	0.809645	0.999674	791.152	-0.285322	0.170303	0.502186	686.105	-0.324626	0.171583	0.467444	678.151	-0.0119705	0.947903	0.99893	711.552	-0.0287078	0.822841	0.999217	753.027
Abcb11	4.87894	5.40266	0.00058953	0.00461704	7.52593	5.61728	0.00429757	0.0429805	7.24514	5.81979	0.000917065	0.0102635	8.51547	6.16642	0.000171591	0.00173833	0.133547	0.653399	0.87278	0.996546	0	NA	NA	NA	0	NA	NA	NA	0.158434	-0.53459	0.906717	0.999674	0.138451	-0.74477	0.855174	0.954917	0	NA	NA	NA	7.80364	0.881281	0.337989	0.99893	7.63567	0.538116	0.38125	0.999217	8.71289
Abcb1a	5878.31	-2.87961	3.3266e-33	8.477e-30	8514.71	-2.66505	4.16998e-14	2.78944e-11	6178.48	-2.69206	1.34468e-19	1.6023e-16	5193.55	-2.59914	4.91903e-11	3.58374e-09	22031.8	0.21759	0.530233	0.996546	19775.5	0.368982	0.0827381	0.526427	17264.3	-0.265862	0.417314	0.820339	24501.7	0.158133	0.455361	0.999674	20978.8	-0.490122	0.00647736	0.0680987	18680.3	-0.643502	2.7683e-05	0.000660744	2156.32	0.449504	0.0786441	0.99893	2472.7	0.567352	0.00396555	0.389425	2120.89
Abcb8	1153.97	0.428274	0.00145214	0.00943379	1068.32	0.0265729	0.900563	0.968048	1074.58	0.0428725	0.768773	0.920712	1194.34	0.186658	0.191248	0.402993	1289.59	0.230243	0.089175	0.742169	1122.19	0.287106	0.0635593	0.470959	1159.61	0.154709	0.281556	0.729325	1400.8	0.0632933	0.603594	0.999674	1399.89	-0.0830657	0.527397	0.828715	1237.18	-0.141734	0.325193	0.656606	1046.24	-0.152024	0.302682	0.99893	1114.55	-0.0868657	0.353212	0.999217	1177.46
Abcc1	796.583	-0.0746838	0.745925	0.869489	857.359	0.0281885	0.8819	0.961063	762.358	-0.380646	0.0371712	0.162841	770.034	0.142386	0.553313	0.754234	1090.49	0.067403	0.649758	0.996546	1003.93	0.279063	0.100041	0.577083	895.558	-0.287016	0.045098	0.314843	1174.85	0.218296	0.165544	0.999674	1026.28	-0.362271	0.00826056	0.080258	938.041	-0.575958	9.11743e-05	0.00178364	724.973	0.194199	0.314923	0.99893	722.178	-0.0137036	0.929128	0.999217	748.686
Abcc10	581.106	-0.283813	0.302697	0.524148	545.14	-0.443812	0.116182	0.359492	415.776	-0.317884	0.201089	0.496353	606.454	-0.680434	0.0136787	0.058414	859.767	0.0031314	0.98686	0.999824	684.47	-0.333607	0.120038	0.620541	873.56	0.26326	0.175125	0.608937	780.923	-0.330337	0.0755968	0.999674	975.108	0.253174	0.153095	0.475962	802.588	0.587953	0.0025749	0.0260246	465.485	-0.144732	0.574704	0.99893	452.648	-0.362936	0.0674054	0.999217	512.453
Abcc2	33.6287	-2.65502	9.88159e-05	0.00108414	44.4969	-3.65514	0.00488677	0.0470479	28.9735	-2.00283	0.0139393	0.0796079	36.1689	-2.35254	8.34076e-08	2.60823e-06	125.129	0.308953	0.412532	0.996546	92.9874	-0.165132	0.729089	0.961423	103.125	-0.00422718	0.992065	0.998362	121.819	-0.469022	0.182808	0.999674	128.842	-0.320989	0.355696	0.719169	96.2028	0.15	0.72849	0.898842	10.3506	-0.685613	0.53209	0.99893	15.4614	0.49625	0.429566	0.999217	15.1471
Abcc3	4591.94	0.308303	0.163861	0.351075	4907	0.0150942	0.928033	0.979993	4306	-0.118738	0.603605	0.850261	4399.22	0.521992	0.000258706	0.00243812	5731.17	0.351145	0.00538929	0.200848	4830.23	0.331899	0.0103351	0.168426	4200.39	-0.315165	0.00616867	0.103131	6328.77	-0.0129857	0.92116	0.999674	5405.83	-0.674193	8.8695e-09	1.97435e-06	4479.18	-0.656738	2.4215e-09	1.85264e-07	4331.13	0.0822011	0.648184	0.99893	4352.7	-0.080213	0.630611	0.999217	4568.52
Abcc4	502.44	-0.146759	0.664224	0.816994	565.078	-0.211297	0.557338	0.811306	585.854	-0.401279	0.0395542	0.170044	486.056	0.320948	0.314445	0.552444	755.28	0.229235	0.179636	0.887748	711.344	0.527575	0.00316644	0.0748029	552.922	-0.475825	0.0121488	0.153957	881.633	0.304365	0.0806993	0.999674	678.953	-0.712562	9.96173e-05	0.00359591	633.058	-1.01298	2.44627e-07	1.15519e-05	448.967	0.188159	0.564987	0.99893	500.484	0.288275	0.194	0.999217	475.574
Abcc5	184.042	-0.881166	0.00252399	0.0144941	164.017	-0.652008	0.155113	0.425817	163.167	-0.473051	0.120039	0.361939	182.385	-0.617453	0.104294	0.265198	317.47	-0.336113	0.164093	0.86651	285.532	-0.289643	0.29396	0.846679	303.17	-0.234635	0.356805	0.786429	281.426	0.0524054	0.827652	0.999674	299.908	0.095009	0.686703	0.901306	267.435	0.0463184	0.862443	0.952833	128.287	-0.0951152	0.780425	0.99893	145.138	0.124434	0.568501	0.999217	148.215
Abcc8	31.1195	-0.577749	0.176989	0.369985	27.139	-0.755685	0.380433	0.69072	30.606	-0.348483	0.539079	0.813045	33.0986	-1.02113	0.0109112	0.0488922	50.4652	-0.125191	0.786636	0.996546	45.2026	-0.0372138	0.952363	0.991152	54.3983	0.303623	0.502354	0.859627	48.8712	0.0977323	0.855069	0.999674	58.3666	0.420565	0.28774	0.65511	53.5005	0.328824	0.536474	0.809361	22.3507	-0.283578	0.611285	0.99893	27.2304	0.200175	0.544786	0.999217	25.6244
Abcc9	349.26	-1.58955	1.35952e-06	3.04897e-05	330.278	-1.71561	0.00919136	0.0725832	308.939	-0.885181	0.282462	0.600691	410.541	-1.22947	0.00490528	0.026479	822.374	-0.180492	0.339054	0.982459	689.704	-0.373542	0.0924416	0.554649	810.38	0.00940227	0.957312	0.994205	724.735	-0.186702	0.3852	0.999674	850.869	0.182604	0.27501	0.641527	718.246	0.373047	0.0514701	0.220911	184.489	-0.293972	0.547923	0.99893	236.803	0.335492	0.393558	0.999217	255.321
Abcf1	2692.74	0.280167	0.0911162	0.229717	2578.69	0.362329	0.072272	0.271094	2568.87	0.198801	0.114828	0.351424	2779.11	0.364747	0.0013895	0.00966719	2941.74	-0.0554406	0.659992	0.996546	2665.14	0.0799037	0.555475	0.936181	2676.39	-0.103179	0.378165	0.797913	2969.76	0.141394	0.230752	0.999674	2927.76	-0.055765	0.615832	0.868458	2653.03	-0.19281	0.0690644	0.266992	2508.22	0.0490819	0.750946	0.99893	2624.96	0.0122887	0.903713	0.999217	2749.32
Abcf2	1021.02	0.342958	0.113029	0.268087	989.832	0.518691	0.128205	0.381441	1010.82	0.442857	0.0065686	0.0457881	1037.18	0.592982	0.00108001	0.00788514	1063.76	-0.0979885	0.562427	0.996546	950.052	-0.0226173	0.904521	0.984602	932.387	-0.262231	0.121867	0.513921	1039.49	0.0812533	0.599451	0.999674	1003.2	-0.172509	0.256021	0.62057	886.861	-0.249682	0.115013	0.368664	973.945	0.100343	0.684902	0.99893	1034.05	0.0915245	0.501758	0.999217	1055.26
Abcg1	135.718	-0.209221	0.460038	0.669546	149.137	-0.321615	0.270785	0.578837	165.821	-0.435632	0.191905	0.482644	118.39	-0.0450133	0.881964	0.937953	209.31	0.212157	0.478051	0.996546	201.635	0.576515	0.113521	0.609171	157.959	-0.392143	0.250365	0.698679	248.133	0.372621	0.128735	0.999674	192.23	-0.612161	0.0179136	0.131449	184.332	-0.978993	0.00145652	0.0167542	117.862	0.123954	0.574093	0.99893	137.618	0.366374	0.0680276	0.999217	117.586
Abcg5	336.084	0.371607	0.314203	0.536505	317.08	-0.202285	0.57632	0.821361	231.775	0.62541	0.203516	0.499772	350.834	-0.528172	0.156967	0.351907	405.991	0.35043	0.226429	0.937246	263.626	-0.68064	0.0748902	0.501603	422.209	0.638681	0.0375098	0.284238	358.463	-1.02534	1.52011e-07	7.94418e-05	521.374	0.281584	0.169073	0.501135	380.617	1.31071	6.42634e-07	2.7757e-05	299.135	-0.206574	0.523604	0.99893	290.752	-0.416359	0.183371	0.999217	320.289
Abhd11	1625.49	0.79887	1.53415e-06	3.39014e-05	1559.96	0.634686	0.000887706	0.0145781	1514.01	0.548648	0.00331034	0.0275843	1724.6	0.334652	0.0629164	0.184344	1443.94	0.169132	0.253844	0.947827	1238.96	0.164625	0.304637	0.849639	1442.35	0.371984	0.0104184	0.139983	1511.64	0.00134839	0.992642	0.999674	1695.13	0.19568	0.156157	0.479603	1501.31	0.198096	0.167326	0.461945	1622.52	0.0235613	0.874638	0.99893	1658.36	-0.0739164	0.547516	0.999217	1741.33
Abhd11os	1685.52	1.08143	0.000211838	0.00202653	1508.83	0.629283	0.0439263	0.198271	1637.27	0.81327	0.0048911	0.0369284	1846.83	0.0386384	0.901961	0.950864	1339	0.308375	0.0724851	0.695502	1112.67	0.234034	0.222293	0.776722	1574.33	0.885201	3.06424e-07	8.4173e-05	1437.32	-0.0681271	0.654036	0.999674	1902.17	0.569183	0.000178174	0.00551739	1700.75	0.641728	6.85072e-05	0.00141302	1675.61	-0.130788	0.645407	0.99893	1808.75	-0.0281678	0.899975	0.999217	1823.55
Abhd17a	2096.6	0.69735	0.0012931	0.00860353	2156.37	0.576652	0.0246868	0.136931	2181.88	0.544595	0.00566775	0.0410568	2390.82	0.395669	0.0396922	0.131317	2015.79	0.227108	0.114724	0.801421	1733.86	0.246004	0.12616	0.634655	1949.9	0.345924	0.0110525	0.144765	2164.01	0.0252219	0.837254	0.999674	2338.71	0.111112	0.337253	0.703454	2070.52	0.090468	0.414871	0.737148	2122.69	0.128074	0.54148	0.99893	2245.68	0.105367	0.484494	0.999217	2330.17
Abhd17b	1329.53	0.562758	0.00196662	0.0119748	1366.54	0.658225	0.0108967	0.0813826	1299.64	0.461271	0.0437929	0.182496	1355.02	0.501173	0.00291873	0.0174451	1297.08	0.0558578	0.742527	0.996546	1141.92	0.115383	0.514295	0.928486	1171.06	-0.0111728	0.943622	0.990307	1331.57	0.0662059	0.698584	0.999674	1333.46	-0.0752249	0.627286	0.872227	1179.43	-0.13661	0.348565	0.679729	1341.22	0.173569	0.349022	0.99893	1361.66	0.0268057	0.854733	0.999217	1390.75
Abhd2	6698.52	-0.535197	0.00284137	0.0159176	7287.33	-0.598138	0.00177146	0.0234961	6372.09	-0.571845	0.00801208	0.053161	6400.04	-0.186539	0.215188	0.435185	11662.9	0.130175	0.360539	0.986126	9947.06	0.0964679	0.472341	0.924017	9123.67	-0.373465	0.00159706	0.0450659	11958.5	-0.0272258	0.854278	0.999674	10726.7	-0.511151	5.43518e-05	0.00227325	8949.25	-0.479611	7.46551e-07	3.11547e-05	5356.62	0.0894668	0.563121	0.99893	5662.13	0.073085	0.611529	0.999217	5791.93
Abhd3	30.659	-1.2349	0.0168029	0.0648144	37.8796	-0.481356	0.356086	0.670036	16.422	-1.50534	0.0262053	0.127087	45.433	-1.26328	0.00422589	0.0235606	64.3282	-0.174929	0.707568	0.996546	51.8707	-0.536082	0.362725	0.878467	77.0623	0.537252	0.227477	0.675447	54.6693	-0.356528	0.487177	0.999674	82.1208	0.704239	0.0817186	0.335895	70.2834	1.06404	0.0305406	0.156541	23.6541	0.600597	0.191002	0.99893	16.3645	-0.791287	0.065085	0.999217	26.9423
Abhd6	490.193	-0.259947	0.276684	0.496713	373.635	-0.116938	0.712406	0.885017	400.951	0.160064	0.448603	0.753636	545.12	-0.400963	0.0179398	0.0716413	617.178	-0.465509	0.0235906	0.443295	549.196	-0.502532	0.0538122	0.433542	707.191	0.184632	0.347725	0.780881	508.243	-0.0324731	0.876241	0.999674	686.457	0.642243	2.33522e-05	0.0011896	622.151	0.678913	0.000529596	0.00763091	378.257	-0.30882	0.200477	0.99893	420.206	-0.0749848	0.620909	0.999217	463.012
Abi2	141.24	-1.15659	0.00011887	0.00125299	132.929	-0.853929	0.227541	0.529609	115.126	-0.868267	0.0257454	0.125457	131.489	-0.744819	0.0112308	0.0500407	273.771	-0.321954	0.228714	0.939116	245.021	-0.289227	0.387496	0.895734	246.941	-0.401253	0.149352	0.566987	243.185	0.0413171	0.8614	0.999674	244.346	-0.0874984	0.683904	0.900303	214.182	-0.123413	0.638516	0.862497	92.789	0.00321741	0.994686	0.999405	98.3978	0.0111365	0.963546	0.999217	104.027
Abi3	287.341	-0.675798	0.102217	0.249437	223.298	-1.21882	0.00618207	0.0553803	219.18	-1.06236	0.00701892	0.0480995	303.266	-1.84931	6.29866e-06	0.000112429	482.4	-0.157492	0.548082	0.996546	445.28	0.0313303	0.893334	0.982885	608.567	0.670042	0.00079052	0.0290611	476.791	0.19371	0.555758	0.999674	651.768	0.819021	0.00115394	0.020841	623.585	0.628474	0.00562299	0.0467009	186.753	-0.687371	0.0891127	0.99893	204.936	-0.353003	0.272412	0.999217	204.377
Abi3bp	289.683	-1.45107	0.00990288	0.0428075	198.358	-1.4933	0.0489608	0.213133	168.075	-1.21066	0.000429114	0.00562625	276.56	-2.01744	2.71102e-06	5.49832e-05	565.181	-0.655579	0.000234339	0.0252275	508.461	-0.698541	0.00576701	0.112781	678.404	0.16525	0.324686	0.764463	428.945	-0.0359061	0.888654	0.999674	625.753	0.813074	6.34649e-07	6.72727e-05	572.304	0.854277	0.000267627	0.00436739	148.319	-0.693597	0.28592	0.99893	158.044	-0.458007	0.249531	0.999217	167.75
Abl1	1647.54	-0.666137	4.60199e-05	0.000574855	1620.4	-0.706995	0.0141397	0.0955409	1431.9	-0.670891	2.98337e-05	0.000675997	1716.06	-0.421086	0.011214	0.049998	2860.11	-0.040496	0.774556	0.996546	2489.99	-0.0448998	0.776564	0.968452	2536.93	-0.165937	0.226824	0.675396	2789.15	0.00168843	0.988971	0.999674	2788.74	-0.132763	0.256041	0.62057	2413.39	-0.1301	0.266578	0.594775	1224.69	-0.0620697	0.757952	0.99893	1297.1	-0.0378131	0.731678	0.999217	1432.5
Ablim1	3213.38	-0.523563	0.00563425	0.0274325	3287.3	-0.666746	0.00658322	0.0577035	3079.27	-0.477813	0.0228227	0.114948	3090.76	-0.204414	0.218248	0.439254	5475.43	0.0843419	0.639177	0.996546	4679.08	0.045285	0.80901	0.973615	4395.29	-0.343823	0.0318795	0.261532	5521.18	-0.0323078	0.848733	0.999674	5069.17	-0.434856	0.002011	0.0307076	4246.03	-0.398652	0.000318901	0.00501977	2492.14	-0.0375558	0.827281	0.99893	2755.38	0.103879	0.444146	0.999217	2787.28
Ablim2	120.119	-0.448553	0.167968	0.356649	138.151	-0.243363	0.561939	0.814154	120.277	-0.221264	0.554732	0.822051	134.263	-0.813597	0.00590909	0.0305568	196.56	0.0694857	0.842625	0.996546	165.043	-0.03586	0.918953	0.987711	200.647	0.339043	0.212556	0.657894	193.787	-0.0991164	0.812046	0.999674	228.68	0.26262	0.397295	0.750603	198.483	0.366654	0.181771	0.482775	104.453	0.287339	0.330174	0.99893	108.856	0.198946	0.425244	0.999217	105.995
Abo	344.835	-0.123546	0.637028	0.797596	455.294	-0.145536	0.717836	0.887099	534.173	-0.275653	0.482353	0.779897	320.816	-0.110841	0.682493	0.833343	555.212	0.431257	0.0677843	0.679641	544.009	0.855159	0.00215003	0.0579974	410.261	-0.189821	0.440391	0.833075	718.161	0.430648	0.014724	0.62055	543.183	-0.627567	0.000159658	0.00513721	533.603	-1.05404	2.76446e-09	2.08959e-07	334.745	0.434798	0.13119	0.99893	411.718	0.719844	0.00254257	0.308583	309.443
Abr	2782.85	-0.514861	0.000681729	0.0051993	2969.5	-0.445034	0.0558197	0.231588	2646.32	-0.691105	7.96485e-07	3.34738e-05	2692.02	-0.156128	0.358088	0.596642	4637.22	0.0341909	0.789877	0.996546	4213.95	0.195835	0.155999	0.689323	3764.86	-0.364171	0.00248717	0.0601443	4867.51	0.167979	0.159359	0.999674	4258.71	-0.40595	0.000260015	0.00723619	3821.28	-0.569312	6.07287e-08	3.32269e-06	2258.95	0.125766	0.445259	0.99893	2330.08	0.0323552	0.742428	0.999217	2435.19
Abracl	1524.41	1.13224	5.5981e-09	2.81091e-07	1429.7	1.26655	1.57698e-07	1.94153e-05	1418.71	1.20486	7.30032e-14	2.68877e-11	1564.56	0.854692	1.11348e-08	4.47679e-07	1027.26	-0.0691872	0.685059	0.996546	881.269	-0.136001	0.503097	0.924281	1035.73	0.177176	0.303723	0.745654	974.934	-0.0605024	0.647616	0.999674	1130.03	0.238009	0.0787593	0.329293	987.843	0.302835	0.0437662	0.199746	1606.3	0.0873098	0.637027	0.99893	1627.18	-0.0491615	0.682973	0.999217	1690.35
Abt1	422.257	1.24796	2.81727e-08	1.14181e-06	344.756	0.71906	0.00455913	0.0447616	390.006	0.718154	0.00139243	0.0142098	424.314	0.733128	0.000289122	0.00268293	297.578	0.255371	0.277172	0.960615	264.881	0.387898	0.170913	0.710691	285.48	0.350981	0.1436	0.556231	332.837	0.138825	0.508831	0.999674	345.245	0.0876681	0.653148	0.885749	315.021	-0.0471578	0.832781	0.947547	411.862	-0.254751	0.187446	0.99893	443.335	-0.130441	0.379674	0.999217	462.411
Abtb2	347.807	0.139991	0.621923	0.789546	452.829	0.137251	0.739374	0.897226	546.289	0.211659	0.529636	0.807165	402.192	0.194779	0.600859	0.786584	488.961	0.430426	0.0693589	0.68415	449.907	0.684962	0.0210595	0.261467	397.647	0.0886639	0.721348	0.936389	598.716	0.262296	0.221232	0.999674	518.105	-0.348042	0.0459418	0.238246	481.24	-0.605957	0.00598982	0.0489984	356.824	0.446614	0.146605	0.99893	445.907	0.766322	0.000471185	0.108254	369.155
AC149090.1	3984.26	-0.127391	0.660283	0.813964	4096.63	-0.311668	0.321525	0.635035	2989.71	-0.12736	0.544733	0.815992	4598.07	-0.523617	0.0156248	0.0645248	5805.74	0.169046	0.334813	0.981776	4387.7	-0.30485	0.0962686	0.566503	5886.28	0.412062	0.0182005	0.196812	5401.94	-0.467728	0.00449562	0.317866	6916.12	0.235263	0.1438	0.459398	5523.98	0.707087	1.37592e-05	0.000385239	3424.38	-0.00270601	0.99239	0.999092	3272.49	-0.298196	0.135718	0.999217	3836.57
AC158774.1	7.429	-2.44791	0.00212552	0.0127369	2.47293	-2.3331	0.254006	0.561387	3.69689	-3.24433	0.0363355	0.16022	5.77554	-0.823476	0.540337	0.744079	15.098	-1.80639	0.0519995	0.618254	18.5351	-0.379877	0.685462	0.960855	15.7463	-1.17022	0.17314	0.605868	11.0852	1.43296	0.190498	0.999674	8.82191	0.637303	0.544292	0.834046	12.1651	-0.796782	0.422467	0.743233	2.15538	-1.63653	0.191061	0.99893	2.24663	-1.17822	0.207663	0.999217	3.93563
Acaa1a	2793.63	0.00742641	0.971983	0.986844	2715.6	-0.174662	0.534964	0.798369	2572.87	0.049297	0.80093	0.930672	3180.92	-0.367147	0.0820553	0.223226	3716.8	0.105083	0.49747	0.996546	3067.39	-0.0527679	0.71854	0.961423	3814.47	0.383229	0.00122266	0.0379621	3656.1	-0.151679	0.395816	0.999674	4394.46	0.270467	0.0536743	0.260803	3769.54	0.426543	0.000238364	0.00395717	2420.63	-0.0605969	0.784963	0.99893	2591.16	-0.00153408	0.992019	0.999447	2751.21
Acaa1b	6.94423	2.15468	0.0756819	0.201023	3.54394	-2.10947	0.190596	0.47961	6.57377	0.816008	0.59875	0.846397	15.122	2.0088	0.012889	0.0558543	5.8027	1.83134	0.264272	0.954947	3.30635	1.15522	0.638647	0.951991	3.79813	1.14912	0.567625	0.886825	7.63918	-0.686303	0.581802	0.999674	7.59876	-0.686694	0.567012	0.84684	5.12723	-0.00540507	0.9973	0.999122	5.29057	-2.38942	0.019392	0.973669	7.67248	-0.168038	0.838574	0.999217	13.2879
Acaa2	1832.1	-0.414128	0.0379127	0.120444	1621.02	-0.262685	0.237054	0.540898	1554.4	-0.00313872	0.986243	0.995107	1876.56	-0.407834	0.00496424	0.02672	2632.35	-0.273133	0.0447935	0.589618	2248.57	-0.423799	0.00752912	0.137419	2630.56	-0.0354697	0.773273	0.955107	2267.12	-0.144698	0.326261	0.999674	2678.47	0.230008	0.0474395	0.2427	2293.78	0.37883	0.00319035	0.0304893	1437.12	-0.105127	0.58858	0.99893	1555.2	-0.00297867	0.983166	0.999308	1628.84
Acaca	1428.53	0.321688	0.0988728	0.243874	1436.45	0.0941457	0.71317	0.885518	1269.68	-0.0952084	0.513932	0.798376	1391.1	0.728709	2.02121e-08	7.52277e-07	1686.58	0.224999	0.250284	0.947827	1452.73	0.247488	0.2084	0.763574	1245.45	-0.451516	0.00614845	0.102967	1811.17	0.0288163	0.893276	0.999674	1525.84	-0.684469	5.51448e-05	0.00228731	1281.92	-0.708486	3.48613e-07	1.60029e-05	1328.99	0.0192172	0.911273	0.99893	1324.33	-0.15656	0.160827	0.999217	1454.71
Acad11	2189.35	-0.633986	0.000115454	0.00122522	2133.67	-0.625144	0.0436697	0.197736	1809.46	-0.406932	0.125911	0.372783	2213.03	-0.525418	0.0275318	0.0992527	3703.01	-0.078478	0.624363	0.996546	3062.8	-0.292582	0.0471952	0.407102	3378.62	-0.117346	0.390686	0.806184	3370.5	-0.207659	0.281178	0.999674	3667.17	-0.046999	0.770971	0.931278	3015.68	0.165019	0.274204	0.603643	1649.48	-0.050304	0.81287	0.99893	1730.51	-0.054199	0.738856	0.999217	1859.35
Acad12	192.404	-0.629348	0.0613324	0.171582	172.262	-1.29827	0.00123807	0.0184726	173.819	-0.536902	0.052387	0.206339	216.131	-0.758646	0.00679478	0.0339638	347.219	0.115446	0.698826	0.996546	284.803	-0.0639974	0.819316	0.975814	329.995	0.192132	0.37288	0.795079	341.005	-0.172423	0.642754	0.999674	382.298	0.0698572	0.799154	0.940337	320.94	0.24699	0.285481	0.613335	129.802	-0.541688	0.0887332	0.99893	157.433	0.0358293	0.878905	0.999217	168.223
Acadl	5455.9	0.53088	0.0006305	0.00486332	5706.46	0.896526	2.78009e-05	0.00120955	5952.57	0.824852	1.95152e-05	0.000479175	6000.28	0.491053	0.00224264	0.0142383	5097.97	-0.118755	0.30318	0.971822	4532.39	-0.0643713	0.62986	0.95032	5050.86	0.0821083	0.489062	0.853797	4915.62	0.0605409	0.614388	0.999674	5418.56	0.193277	0.0916276	0.35776	4869.43	0.136731	0.285616	0.613335	5626.12	0.269307	0.0888245	0.99893	6011.71	0.243515	0.0463204	0.952077	5924.97
Acadsb	493.997	-0.707829	0.000229633	0.00215629	421.025	-0.852218	0.00260631	0.0306047	361.358	-0.613679	0.00637477	0.0446969	505.725	-1.00268	9.4893e-07	2.22809e-05	828.133	-0.203822	0.230896	0.939116	701.982	-0.361868	0.0695018	0.484846	867.157	0.159223	0.342704	0.777522	730.795	-0.151491	0.341254	0.999674	907.364	0.35537	0.0168331	0.126637	783.629	0.511221	0.00169255	0.018886	340.974	-0.328773	0.119481	0.99893	358.496	-0.255926	0.0841736	0.999217	392.753
Acadvl	3328.19	0.372067	0.0351507	0.113671	2890.39	0.240015	0.19298	0.48323	2812.71	0.325599	0.0700581	0.251581	3519.88	-0.00462612	0.979107	0.989559	3475.02	-0.0440415	0.746827	0.996546	2960.94	-0.128706	0.401577	0.900509	3622.2	0.28852	0.0250631	0.232503	3311	-0.0785198	0.482628	0.999674	3985.91	0.324698	0.00238672	0.0343255	3492.18	0.40759	0.000102073	0.00195424	2989.62	-0.157456	0.317777	0.99893	3107.09	-0.164236	0.19157	0.999217	3365.31
Acap2	2701.11	-0.840061	2.33157e-06	4.79147e-05	3165.17	-0.391493	0.0456849	0.203435	2755.45	-0.549016	0.000346463	0.0047421	2770.69	-0.404686	0.0810891	0.221186	5013.04	-0.0657233	0.714574	0.996546	4443.53	-0.0108406	0.957986	0.992077	4287.11	-0.307058	0.0965929	0.463079	4927.21	0.0619288	0.614368	0.999674	4666.17	-0.24859	0.0715143	0.310179	4078.71	-0.306092	0.0361177	0.175641	2190.85	0.405193	0.00243079	0.509589	2288.55	0.294132	0.00204842	0.270339	2285.91
Acat2	1715.19	1.41601	5.87103e-09	2.91209e-07	1631.69	0.856311	0.0113046	0.0831295	1921.84	0.64001	4.01895e-09	3.85839e-07	1753.32	1.6312	5.84701e-17	1.38077e-14	1213.46	0.517175	0.244351	0.947827	1157.64	0.875669	5.63823e-06	0.000528321	846.401	-0.261842	0.233726	0.682206	1575.06	0.365194	0.494768	0.999674	1167.45	-0.787846	0.119523	0.415269	1112.34	-1.1482	2.92271e-07	1.36386e-05	1798.78	-0.0176991	0.933814	0.99893	1989.48	0.116635	0.410396	0.999217	1988.89
Acat3	8.15396	6.14834	8.15449e-05	0.000927665	10.8796	1.13842	0.400048	0.705772	10.3697	2.28232	0.0737918	0.260964	9.32625	0.213176	0.817267	0.906677	4.07994	5.32823	0.00956121	0.285061	1.20168	4.08693	0.296287	0.847565	4.70385	5.64454	0.00510312	0.092005	6.21294	-1.22925	0.36156	0.999674	9.45063	0.302432	0.775167	0.932372	6.7298	1.53823	0.276954	0.606142	10.8241	0.338844	0.722894	0.99893	11.3401	0.239709	0.738563	0.999217	9.9078
Acbd6	734.495	0.606876	0.000872656	0.00629733	755.905	0.172752	0.494223	0.77218	728.463	0.221509	0.209938	0.508394	863.559	0.00222425	0.988027	0.994188	803.793	0.432059	0.0237152	0.443708	665.349	0.3746	0.0930831	0.556793	803.126	0.621732	0.000567521	0.0235313	899.817	-0.0522386	0.746593	0.999674	1018.67	0.181656	0.191103	0.533894	889.189	0.237808	0.0894806	0.315992	714.018	0.0151715	0.931405	0.99893	749.904	-0.000934132	0.993462	0.999795	798.71
Ace	830.713	-0.876641	0.000259773	0.00238978	724.121	-0.709464	0.0378846	0.180672	564.979	-0.50354	0.0178322	0.0958671	760.816	-0.903344	7.47554e-05	0.000876127	1429.96	-0.346248	0.0956543	0.764467	1188.9	-0.65021	0.00079546	0.0287034	1399.2	-0.1652	0.307526	0.749384	1152.16	-0.297498	0.208494	0.999674	1385.6	0.173556	0.34968	0.714918	1139.08	0.474939	0.000666609	0.00913763	571.249	-0.161119	0.527216	0.99893	574.352	-0.26688	0.11604	0.999217	619.324
Ace2	204.519	-1.35656	0.000180494	0.00177157	159.809	-1.59001	6.02297e-06	0.000388646	144.896	-0.514381	0.0631295	0.234044	179.964	-0.804417	0.0292262	0.103921	417.713	-0.386086	0.103131	0.781219	338.229	-0.849188	0.00169185	0.049675	368.379	-0.547028	0.019397	0.203102	319.312	-0.456933	0.081271	0.999674	353.72	-0.168487	0.457707	0.786432	269.874	0.291576	0.252833	0.579812	109.588	-0.607306	0.0780355	0.99893	133.271	0.003701	0.988329	0.999308	140.791
Ackr1	48.9675	-0.210758	0.758249	0.877578	24.9334	-0.168331	0.893741	0.964799	35.3101	0.342788	0.647128	0.873168	53.8402	-0.742769	0.380515	0.617909	52.6473	-0.975368	0.0560787	0.637585	50.2953	-0.792681	0.264393	0.820191	75.6886	0.428829	0.379371	0.798541	36.895	0.191555	0.773668	0.999674	66.642	1.39513	0.00114827	0.0207621	65.145	1.20973	0.050913	0.219147	33.8877	-0.928175	0.284436	0.99893	40.2915	-0.244662	0.635537	0.999217	44.3713
Ackr4	76.4432	-1.53034	0.00348016	0.0186849	52.2316	-1.85831	0.000790521	0.0134722	59.9071	-0.903709	0.129191	0.378731	80.971	-2.91512	2.17833e-29	1.7213e-26	156.462	-0.578473	0.0702571	0.685474	143.57	-0.506464	0.175151	0.716309	217.277	0.593952	0.0385661	0.288569	126.856	0.0775799	0.816514	0.999674	210.247	1.16555	1.06029e-05	0.000649599	200.268	1.09201	0.000209505	0.00354971	36.7946	-0.900733	0.0925263	0.99893	49.0254	0.120303	0.783147	0.999217	38.3897
Acly	7517.67	-0.646891	1.04229e-05	0.000170122	6250.42	-0.522977	0.0739876	0.275368	5714.6	-0.633122	6.732e-08	4.24829e-06	6533.08	-0.331622	0.155183	0.349564	11651.9	-0.367738	0.0154747	0.356706	10674.9	-0.253031	0.0779001	0.511582	10429.6	-0.476405	0.00257954	0.0615419	10409.5	0.120926	0.466944	0.999674	10117.8	-0.117013	0.48326	0.80372	9077.3	-0.233141	0.169642	0.465133	5394.01	-0.223502	0.247726	0.99893	5586.15	-0.227256	0.00906156	0.561429	6013.12
Acnat1	129.847	-0.138878	0.691227	0.837227	156.911	-0.746234	0.076288	0.280908	161.54	-0.943785	0.0208715	0.107499	140.484	0.288101	0.365854	0.604006	227.922	0.62208	0.0621904	0.660546	219.382	1.01178	0.00911922	0.155567	151.058	-0.286795	0.428997	0.82713	307.733	0.398551	0.112205	0.999674	218.813	-0.914528	0.000246159	0.0069951	210.481	-1.30762	2.05516e-07	1.00165e-05	112.012	0.0371323	0.906678	0.99893	126.65	0.220196	0.402135	0.999217	130.736
Aco1	2367.56	0.129796	0.489848	0.694584	2410.21	0.26408	0.103442	0.336761	2272.08	0.0361231	0.767529	0.920712	2435.38	0.515852	0.00051364	0.00430197	2838.58	-0.0157306	0.915916	0.996546	2556.38	0.105736	0.505947	0.925069	2359.22	-0.343486	0.0131509	0.162562	2894.43	0.127686	0.3733	0.999674	2617.17	-0.335927	0.00920909	0.086132	2325.7	-0.459219	0.000151083	0.00270129	2205.38	0.142491	0.326173	0.99893	2261.19	0.0276604	0.801926	0.999217	2411.29
Acod1	14.3601	3.0313	9.86788e-05	0.00108329	17.1939	2.56603	0.0142156	0.0958601	15.4866	0.421917	0.65554	0.878529	19.2285	2.09812	0.00713066	0.0352795	4.31074	0.903732	0.58917	0.996546	7.38263	2.49153	0.108732	0.597737	4.53786	1.18922	0.518618	0.867276	9.99653	1.61546	0.151173	0.999674	6.43288	0.285516	0.838266	0.954917	9.75508	-1.30889	0.336474	0.667704	18.9311	0.446162	0.446326	0.99893	16.8855	-0.106823	0.826487	0.999217	20.4047
Acot11	1533.97	0.588614	0.0169813	0.065317	1329.21	0.693344	0.0153241	0.100203	1189.84	0.744751	0.00015135	0.0024785	1525.84	0.744735	2.78071e-07	7.56683e-06	1354.58	-0.192486	0.194958	0.906132	1123.47	-0.438817	0.00830698	0.14643	1239.41	-0.224072	0.124022	0.519244	1173.07	-0.239839	0.0990032	0.999674	1290.13	-0.0396568	0.773059	0.931409	1052.58	0.204911	0.155538	0.442642	1450.18	-0.0630774	0.791108	0.99893	1425.76	-0.268286	0.105688	0.999217	1610.31
Acot12	3.98676	5.11234	0.00250484	0.0144004	21.861	8.12545	1.64805e-05	0.000835179	9.44453	1.29436	0.296148	0.616843	7.1217	4.0209	0.00407038	0.0228736	0	NA	NA	NA	2.10166	4.89047	0.113788	0.609171	0.326578	1.79178	0.6571	0.916272	2.40068	5.20439	0.0467437	0.932105	0.363634	2.09345	0.60399	0.863507	2.57135	-3.11012	0.202011	0.512532	15.1902	2.73202	0.00452579	0.675944	7.88117	1.08849	0.154859	0.999217	7.12272
Acot2	102.514	-1.26631	0.00671619	0.0315693	91.8963	-1.26995	0.00130612	0.0191044	78.7238	-1.19123	0.00145845	0.0147498	100.812	-1.56175	0.000426007	0.00369752	210.347	-0.262068	0.388395	0.994019	188.097	-0.213113	0.591948	0.93856	218.893	0.0925256	0.758337	0.948766	191.844	0.057821	0.851217	0.999674	224.659	0.347178	0.123587	0.422947	203.186	0.293816	0.334664	0.66592	61.3075	-0.2606	0.541441	0.99893	65.824	-0.137241	0.672861	0.999217	67.4826
Acot6	87.0721	-1.23514	0.0130803	0.053186	75.7479	-1.59704	0.000592815	0.0110154	51.1707	-1.42717	0.0706529	0.253089	87.3159	-1.63104	4.97172e-10	2.86921e-08	182.281	-0.166842	0.572833	0.996546	149.795	-0.436499	0.219851	0.774144	189.15	0.168162	0.54548	0.880191	158.426	-0.261989	0.406982	0.999674	200.355	0.329082	0.198385	0.544369	168.224	0.594768	0.0382776	0.182167	49.6488	-0.523073	0.277049	0.99893	48.7275	-0.627781	0.21244	0.999217	57.5765
Acot7	2469.84	0.640482	0.000505849	0.00408567	2120.68	0.514875	0.0426786	0.195052	2319.12	0.413146	0.00918372	0.0588159	2642.92	0.625389	0.000464739	0.00396021	2232.64	-0.0362725	0.828536	0.996546	2057.67	0.161673	0.317353	0.857499	2105.03	0.0211479	0.877826	0.972304	2311.71	0.204118	0.244691	0.999674	2320.21	0.0485699	0.739453	0.920389	2152.45	-0.15058	0.172232	0.468463	2312.33	-0.140514	0.437965	0.99893	2485.51	-0.0528546	0.658501	0.999217	2686.99
Acot9	804.925	1.00173	0.000254921	0.0023547	1077.34	1.57513	1.94798e-05	0.000928555	1011.4	0.942272	1.06827e-06	4.24314e-05	920.524	1.32977	3.668e-11	2.75033e-09	617.047	0.083451	0.687273	0.996546	591.734	0.421333	0.0627843	0.467872	520.64	-0.187853	0.353076	0.783391	695.297	0.343877	0.0720019	0.999674	599.024	-0.278958	0.11259	0.401643	574.659	-0.618652	0.000244804	0.00405385	1003.18	0.680893	0.0167132	0.928587	989.339	0.377777	0.0300586	0.848048	962.312
Acox2	23.2045	2.68397	0.0038744	0.0203095	35.5108	1.74708	0.00970091	0.0754273	55.6653	-0.215716	0.589604	0.84419	37.4764	2.12616	0.00265075	0.0161199	12.4205	1.64774	0.100629	0.776553	33.2407	3.8523	3.33243e-06	0.000338147	8.79653	1.10798	0.350877	0.781843	45.5185	2.19426	1.36618e-05	0.00404939	16.3765	-0.54349	0.482317	0.803403	38.3284	-2.7408	2.1862e-05	0.000546867	33.0793	0.733128	0.273571	0.99893	40.8568	0.953598	0.039543	0.910287	36.7255
Acp1	1632.61	0.422881	0.00136804	0.00898483	1675.15	0.422119	0.0379506	0.180901	1584.26	0.26201	0.137926	0.395217	1656.81	0.301443	0.00726995	0.035818	1752.7	0.11262	0.41974	0.996546	1533.53	0.1615	0.3279	0.864628	1575.12	0.0320821	0.810251	0.957803	1828.6	0.0549064	0.702695	0.999674	1827.88	-0.088186	0.462225	0.790041	1611.61	-0.138738	0.299637	0.629199	1594.33	0.132162	0.333078	0.99893	1630.35	0.0132743	0.894502	0.999217	1662.91
Acpp	1004.2	-0.235781	0.393293	0.612028	881.219	-0.277609	0.462763	0.752389	718.548	-0.402555	0.327482	0.648353	941.602	0.441478	0.0977684	0.253842	1378.89	-0.154165	0.476277	0.996546	1185.61	-0.239616	0.335359	0.86894	1090.95	-0.681866	0.00135169	0.0401954	1262.95	-0.0794025	0.643873	0.999674	1141.08	-0.535026	0.000531548	0.0121809	934.475	-0.451029	0.00265207	0.0265873	802.101	-0.174071	0.54362	0.99893	780.274	-0.391818	0.127475	0.999217	936.815
Acsbg1	171.475	5.38038	4.80193e-15	1.91946e-12	211.489	4.10119	0.000447724	0.00908485	309.3	4.42657	9.73512e-08	5.87972e-06	286.373	4.7322	2.72173e-08	9.82917e-07	16.1711	1.80425	0.067601	0.678863	12.3138	1.76433	0.145661	0.670777	11.3773	1.26109	0.250721	0.699262	24.6146	-0.0399307	0.959832	0.999674	21.8736	-0.551385	0.465933	0.792919	18.2451	-0.510917	0.545518	0.813845	239.93	0.543499	0.490465	0.99893	298.867	0.822989	0.120126	0.999217	293.3
Acsf2	971.414	-0.62912	0.00132946	0.00879368	951.675	-0.712941	0.000286266	0.00658052	724.802	-0.897891	3.50511e-06	0.000113547	929.336	-0.468651	0.0364599	0.123324	1670.1	-0.0188777	0.915825	0.996546	1428.8	-0.0811685	0.703064	0.960855	1439.48	-0.230723	0.195585	0.638646	1615.01	-0.056905	0.714173	0.999674	1595.12	-0.219645	0.105624	0.387487	1348.34	-0.158355	0.309731	0.640886	724.372	-0.0836202	0.583027	0.99893	699.802	-0.339185	0.00611185	0.476655	806.011
Acsf3	634.387	0.554737	0.00162034	0.0102808	577.512	0.344943	0.13426	0.392309	574.594	0.400096	0.00702504	0.048115	653.424	0.279754	0.0659186	0.19005	630.151	0.0981949	0.551271	0.996546	536.973	0.0520676	0.787427	0.96959	599.111	0.174489	0.300969	0.745027	637.065	-0.0402845	0.797559	0.999674	690.139	0.0684892	0.654281	0.88619	599.112	0.112566	0.509103	0.795344	594.278	-0.0908015	0.595119	0.99893	623.058	-0.0895425	0.416067	0.999217	656.03
Acsl3	3581.55	-0.210218	0.345721	0.567198	4752.5	-0.76808	0.0043781	0.043538	4020.38	-0.893303	7.69446e-08	4.7959e-06	3595.72	-0.0515195	0.851882	0.926763	6780.84	0.721385	0.000216258	0.0239277	5727.49	0.779711	0.000643222	0.0243087	4452.62	-0.184242	0.350345	0.781766	8498.97	0.0649614	0.538886	0.999674	6683.56	-0.912488	7.92173e-15	8.35284e-12	5615.52	-0.973498	5.76832e-15	1.30875e-12	3174.1	0.182745	0.372788	0.99893	3306.57	0.109021	0.387513	0.999217	3337.28
Acsl4	508.112	0.423247	0.0323475	0.107138	522.157	0.144171	0.4696	0.756665	544.383	0.048635	0.814296	0.933111	505.182	0.610431	0.0237458	0.0884924	585.351	0.301842	0.125301	0.815786	527.406	0.479123	0.0351536	0.346232	447.054	-0.244762	0.286373	0.733788	673.475	0.184	0.38136	0.999674	561.963	-0.554777	0.00892617	0.084637	503.08	-0.733751	0.00313072	0.0300863	483.625	0.0454603	0.769118	0.99893	526.302	0.117907	0.379056	0.999217	522.942
Acsl5	2990.69	0.534804	0.0200487	0.0741497	3141.79	0.530938	0.0150099	0.0989222	3256.61	0.227472	0.0517815	0.204592	3158.57	0.642003	1.86989e-06	3.9769e-05	3071.52	0.160038	0.248274	0.947827	2887.16	0.446137	0.000610165	0.0235226	2596.89	-0.095712	0.43072	0.827351	3492.28	0.292212	0.0457772	0.932105	3073.31	-0.263532	0.0455421	0.236923	2896.09	-0.55143	1.49001e-06	5.64516e-05	3000.63	0.179445	0.373127	0.99893	3184.88	0.153371	0.279283	0.999217	3208.9
Acsm3	3588.29	-0.712189	8.65875e-05	0.000976599	3567.3	-0.588043	0.00997207	0.0768508	2770.07	-0.818214	7.52951e-05	0.00141489	3475.85	-0.303594	0.216692	0.43728	6196.3	-0.115193	0.398977	0.996546	5391.92	-0.140959	0.280163	0.832894	5267.18	-0.380592	0.000945096	0.0325646	5849.26	-0.0195736	0.900599	0.999674	5622.07	-0.273416	0.0378391	0.211787	4785.91	-0.249617	0.0382298	0.182099	2696.45	0.0304052	0.861251	0.99893	2613.57	-0.232718	0.0965789	0.999217	3021
Acss1	1476.15	-0.320975	0.0440743	0.135168	1481.76	-0.484821	0.0163824	0.104236	1387.61	-0.261325	0.244731	0.555091	1350.35	-0.0895619	0.614095	0.793745	2300.24	0.0967881	0.445966	0.996546	1926.19	-0.0110017	0.939583	0.990392	1825.9	-0.36418	0.00311992	0.0684099	2286.61	-0.101609	0.423301	0.999674	2117.95	-0.468655	4.82411e-05	0.00206069	1730.59	-0.362878	0.00330872	0.0313542	1196.8	-0.0460624	0.768145	0.99893	1306.52	0.0623845	0.65394	0.999217	1289.67
Acss2	2754.88	-0.632455	0.000201331	0.00194058	2391.29	-0.552149	0.0889526	0.308627	2115.97	-0.425783	0.002319	0.0209434	2555.15	-0.46188	0.01426	0.0602326	4356.46	-0.280177	0.020582	0.416576	3767.27	-0.380974	0.00383272	0.0858132	4025.08	-0.282558	0.0242063	0.228303	3790.82	-0.0948633	0.404478	0.999674	4054.91	-0.00998353	0.933414	0.980941	3447.53	0.0885372	0.485381	0.783538	2006.67	-0.181787	0.433708	0.99893	2098.57	-0.163108	0.15019	0.999217	2251.91
Acta1	2517.97	3.3662	0.00402293	0.020932	467.331	-1.40355	0.0271313	0.145803	594.58	0.473215	0.717705	0.905742	3151.29	1.91786	0.102029	0.261335	711.582	1.27045	0.0298749	0.487618	434.955	0.584595	0.0244988	0.286291	768.324	1.57708	0.0119803	0.153066	845.194	-0.678685	0.338241	0.999674	1161.16	0.297972	0.696911	0.906441	898.476	0.983459	0.203438	0.514494	1903.02	-3.47449	0.000354756	0.205952	1858.95	-2.29497	0.0131087	0.648703	3432.46
Acta2	18374.9	-1.01234	0.19109	0.389457	12754.7	-2.11217	0.0110017	0.0818986	11253.6	-1.35572	0.0419858	0.177522	16240.1	-2.02211	0.00014563	0.00152496	34853.4	-0.206171	0.129152	0.822944	30000.3	-0.301294	0.0351941	0.346232	38342.3	0.2887	0.0183582	0.198085	31229.8	-0.0889573	0.543535	0.999674	40198	0.486731	7.60028e-05	0.00289475	35570.4	0.580553	1.61186e-06	6.08345e-05	9846.96	-1.30419	0.0798347	0.99893	10998	-0.644729	0.210536	0.999217	11156.4
Actb	89528	0.672446	0.0038116	0.0200732	96436.2	1.19145	0.000479281	0.00944815	98040	0.730755	0.00144005	0.0146221	94182.5	0.555923	0.010618	0.0478496	75511.9	-0.190991	0.122161	0.809813	72749.2	0.137079	0.280437	0.832894	76518.8	0.0791764	0.474804	0.848873	76980.5	0.334275	0.00604771	0.383711	80216.4	0.262018	0.017601	0.130021	77921	-0.0678805	0.501034	0.789665	96410.3	0.351593	0.183541	0.99893	99261.5	0.209542	0.228675	0.999217	96217.6
Actg1	97452.4	0.593866	0.00532147	0.0262354	90716.7	0.909585	0.00137132	0.0198125	87998.4	0.553067	0.00686134	0.0472756	95058.5	0.580281	0.0141353	0.0598976	84356.9	-0.245247	0.0258327	0.457726	78429.7	-0.0504735	0.663481	0.958512	81455.8	-0.111877	0.418045	0.820371	80879.1	0.200886	0.0519393	0.969806	83480.2	0.125897	0.35353	0.717623	77665.8	-0.071301	0.634101	0.860591	96271.6	0.0931583	0.679775	0.99893	96535.8	-0.0772267	0.618886	0.999217	100297
Actg2	18230	-1.21091	0.142248	0.318072	14991	-2.95195	0.000129451	0.00372716	10631.5	-1.93349	0.00408418	0.0322421	14735.8	-2.41081	1.24233e-05	0.000197094	41651.8	0.119175	0.494355	0.996546	33271.2	-0.156272	0.353659	0.874535	39713.4	0.202995	0.254092	0.70267	39950.9	-0.269534	0.124634	0.999674	46081.6	0.0759131	0.668035	0.892891	37775.3	0.350541	0.23669	0.559157	8850.04	-1.62741	0.06146	0.99893	9676.35	-0.884465	0.183159	0.999217	9681.43
Actl6a	1028.04	0.858709	5.67012e-05	0.000686407	1067.61	0.744715	0.00640061	0.0566989	1045.92	0.558416	0.000607682	0.00742898	1001.68	0.87128	1.6579e-07	4.74421e-06	910.772	0.252225	0.162836	0.864374	797.517	0.332707	0.0720954	0.491842	733.185	-0.141059	0.41665	0.819951	1002.84	0.086717	0.675006	0.999674	900.091	-0.401044	0.0279405	0.175694	785.833	-0.483333	0.00977141	0.0707499	1070.55	0.161527	0.430516	0.99893	1099.54	0.0473502	0.726068	0.999217	1093.58
Actn2	125.395	3.97237	0.00872788	0.0388232	9.25137	-2.30147	0.114233	0.356188	24.6931	0.809181	0.567413	0.829119	118.015	1.85203	0.215597	0.435754	19.0075	0.792098	0.397873	0.996546	14.6033	0.62176	0.568338	0.93856	28.8714	1.81302	0.0166409	0.187123	22.7838	-0.160144	0.864215	0.999674	37.5513	1.01763	0.138384	0.451482	33.944	1.1768	0.0881997	0.313689	91.8044	-5.43576	0.000134045	0.124796	91.1291	-2.52434	0.0344933	0.884366	147.654
Actn3	180.128	4.303	0.0304937	0.102362	11.9047	-3.15826	0.0321839	0.162482	39.0605	2.85359	0.202274	0.498171	311.551	1.79753	0.377474	0.614348	25.5818	1.14411	0.226564	0.937354	11.3902	-0.795578	0.558208	0.937238	68.584	3.06562	0.0747125	0.406622	24.5143	-1.93171	0.116151	0.999674	86.5346	1.90115	0.294449	0.662212	74.9061	3.86804	0.0816691	0.297765	130.631	-6.28498	0.000572377	0.247644	135.049	-2.24156	0.155017	0.999217	297.705
Actn4	18975.4	0.518471	0.0504009	0.149216	21330.6	0.662705	0.00559413	0.0515678	20833.2	0.17615	0.249699	0.561081	19697.6	0.655856	0.000154808	0.00160471	19595.2	0.149488	0.273319	0.960615	18739.8	0.486695	1.93258e-05	0.00153229	16357.5	-0.145572	0.208383	0.652488	22563.4	0.343506	0.0244563	0.76125	19305.7	-0.302956	0.0269663	0.171814	18490.1	-0.641571	2.59048e-08	1.57334e-06	19775.9	0.318617	0.172826	0.99893	20201.2	0.159296	0.35404	0.999217	20168.5
Actr1a	3838.95	0.48785	0.0167896	0.0647752	3901.79	0.454338	0.0178845	0.110965	4114.97	0.419029	0.000941828	0.0104655	3945.03	0.856902	6.42926e-13	7.37928e-11	3999.35	0.128427	0.321547	0.976805	3546.87	0.226322	0.0997744	0.577007	3151.31	-0.352215	0.00557104	0.097164	4252.99	0.104046	0.415104	0.999674	3701.08	-0.488201	7.34743e-05	0.0028145	3234.4	-0.587737	2.16585e-06	7.87324e-05	3762.14	0.117495	0.503195	0.99893	4089.85	0.171263	0.172471	0.999217	4103.1
Actr2	6425.89	0.510095	0.0186865	0.0700649	6959.65	0.789759	1.17431e-05	0.000642125	6761.57	0.502129	0.000641575	0.00772674	6697.84	0.708743	3.06666e-07	8.24667e-06	6314.94	-0.00563848	0.96935	0.998685	5732	0.144966	0.361095	0.877954	5487.54	-0.19081	0.18341	0.621037	6517.06	0.157131	0.205489	0.999674	6111.68	-0.193299	0.121312	0.418813	5523.22	-0.345879	0.00391225	0.0355871	6656.65	0.299593	0.0864281	0.99893	6819.82	0.153041	0.254742	0.999217	6866.03
Actr3	12300.8	0.706669	0.00101287	0.00708348	13847.8	0.873741	2.989e-05	0.00127896	13675.4	0.56519	0.000214149	0.00325678	12845.8	0.845785	3.86419e-10	2.27478e-08	11429.5	0.145935	0.234927	0.94304	10397.8	0.328919	0.0110538	0.175285	9555.76	-0.144462	0.22877	0.676931	12535.2	0.189296	0.123429	0.999674	11261.4	-0.29833	0.0119463	0.10193	10232.2	-0.483287	4.63488e-05	0.00103027	13240.7	0.337919	0.0754458	0.99893	13658.7	0.20311	0.14361	0.999217	13435.3
Acvr1c	109.372	-1.1448	9.48858e-05	0.00105299	107.861	-0.789545	0.163877	0.438375	93.8779	-0.749288	0.169758	0.448167	103.49	-0.317819	0.363623	0.602182	213.761	-0.274089	0.327276	0.980525	188.748	-0.291757	0.340805	0.869178	176.809	-0.660747	0.0354966	0.276845	190.739	-0.0113432	0.970894	0.999674	176.129	-0.392376	0.210959	0.56239	149.372	-0.378756	0.295386	0.625432	74.0821	0.098718	0.804136	0.99893	79.3828	0.116659	0.718125	0.999217	85.9261
Acvr2a	681.009	-0.772612	0.00121426	0.00818039	666.195	-0.541526	0.00036127	0.00784459	583.89	-0.27556	0.28077	0.599625	616.056	-0.424621	0.0212421	0.0812851	1174.21	-0.203167	0.271714	0.960615	980.601	-0.426306	0.053492	0.432821	1011.31	-0.43371	0.0245553	0.230304	1019.06	-0.216341	0.119951	0.999674	1043.3	-0.237792	0.105163	0.386346	840.732	-0.0174142	0.917026	0.970624	507.151	0.049402	0.786287	0.99893	544.186	0.0839004	0.634095	0.999217	541.927
Acy1	1414.31	1.01913	1.76328e-06	3.7958e-05	1262.82	0.734274	0.000549837	0.0103802	1283.68	0.700049	2.39711e-07	1.26784e-05	1504.5	0.625761	0.00123492	0.00880955	1108.96	0.175034	0.252089	0.947827	953.643	0.181454	0.293095	0.846106	1085.01	0.325429	0.0250107	0.232454	1166.53	0.0128896	0.92739	0.999674	1279.69	0.142592	0.272885	0.639263	1131.53	0.134394	0.304782	0.635749	1405.12	-0.089714	0.637653	0.99893	1454.23	-0.126729	0.342041	0.999217	1567.62
Acyp2	126.959	1.57663	4.20646e-13	8.48924e-11	126.32	1.39253	2.39527e-05	0.00108506	138.264	1.54068	3.81123e-06	0.000122158	130.826	0.810766	0.00156519	0.0106367	74.7821	0.302127	0.429131	0.996546	61.0494	0.171585	0.732876	0.961423	78.1066	0.607723	0.117402	0.505547	78.8484	-0.120881	0.748252	0.999674	95.1842	0.298069	0.35357	0.717623	82.2224	0.424625	0.295767	0.625837	141.257	0.136589	0.491308	0.99893	151.31	0.149226	0.361866	0.999217	143.418
Ada	212.186	1.07568	3.30879e-07	9.13998e-06	241.054	1.5669	0.000266484	0.00626205	234.55	0.575435	0.032038	0.147097	261.88	1.36518	3.41039e-07	9.05653e-06	146.958	-0.0804695	0.803895	0.996546	159.639	0.62069	0.05585	0.440166	137.674	-0.0474776	0.877982	0.972304	176.828	0.706789	0.0436501	0.92022	149.119	0.025682	0.935751	0.981755	163.135	-0.677302	0.0329153	0.164526	245.682	0.429034	0.103739	0.99893	239.995	0.133284	0.391632	0.999217	266.432
Adam10	3065.94	0.248706	0.14931	0.328601	3043.88	0.279916	0.0926375	0.315746	3259.71	0.304196	0.12751	0.375487	3189.46	0.604677	1.43971e-05	0.000220902	3505.89	0.0272895	0.826108	0.996546	3126.81	0.124499	0.352043	0.873976	2900.66	-0.309835	0.0175074	0.193345	3602.63	0.103673	0.357521	0.999674	3271.87	-0.344906	0.00532046	0.0601185	2881.93	-0.444091	0.000538626	0.00771549	2867.51	0.0810244	0.579781	0.99893	3174.54	0.193477	0.146014	0.999217	3191.19
Adam11	69.8973	-1.48934	0.00607058	0.0290709	67.8042	-1.97764	0.264	0.572071	45.2973	-0.440099	0.429906	0.73927	80.9339	-1.61996	0.00215809	0.0138039	168.292	-0.00628251	0.984317	0.999824	115.551	-1.08329	0.0189209	0.244259	170.436	0.244808	0.446944	0.835195	130.923	-1.06722	0.00632971	0.392158	189.486	0.24201	0.364957	0.72564	136.435	1.31553	0.000732971	0.00983556	36.7482	-0.486456	0.590065	0.99893	42.9352	-0.0374857	0.928224	0.999217	47.8784
Adam12	13.0455	-0.18933	0.846588	0.922769	29.4064	-0.813179	0.507304	0.780959	26.8176	-1.48974	0.00758527	0.0510142	14.8158	0.569151	0.495599	0.712432	35.6937	1.52941	0.0145947	0.346689	36.0934	2.05697	0.0050324	0.102983	14.6452	-0.4708	0.617467	0.908896	61.6897	0.536743	0.245978	0.999674	34.1981	-2.00481	0.00116717	0.0209914	34.7494	-2.53391	0.000414489	0.00622824	14.7929	0.927677	0.382224	0.99893	15.6463	0.763846	0.193853	0.999217	13.6914
Adam15	1982.02	-0.478794	0.0128959	0.0525867	1883.73	-0.340993	0.155949	0.427189	1720.5	-0.531834	0.00550356	0.040233	2132.65	-0.538051	0.0139124	0.0591535	3033.19	-0.167291	0.272102	0.960615	2768.19	-0.0252249	0.873035	0.980498	3053.34	0.0821751	0.540373	0.878583	2946.58	0.148324	0.339461	0.999674	3225.43	0.241728	0.0668474	0.298334	2973.1	0.0980002	0.410951	0.732968	1566.37	-0.0112397	0.95228	0.99893	1618.09	-0.0686887	0.618736	0.999217	1768.48
Adam1a	92.1406	-0.232879	0.527464	0.720966	90.9684	-0.295828	0.417588	0.720195	61.6346	-0.54674	0.24914	0.560624	96.8466	-1.0297	0.000244476	0.00232751	134.261	0.0309093	0.926416	0.996568	108.96	-0.223494	0.561988	0.93856	150.082	0.527509	0.0981487	0.465846	125.562	-0.248628	0.495833	0.999674	168.502	0.488476	0.114108	0.403966	144.545	0.740727	0.0316303	0.160527	77.0802	-0.0221034	0.945585	0.99893	69.0405	-0.531907	0.0837127	0.999217	78.3289
Adam22	86.1619	-0.958998	0.0304443	0.102264	70.9688	-0.601207	0.371967	0.683377	67.5424	-0.700042	0.100429	0.320528	85.4021	-1.22389	6.23297e-05	0.000758179	145.198	-0.527188	0.18541	0.89684	136.235	-0.34589	0.478039	0.924281	163.694	0.09233	0.804772	0.957803	123.973	0.188418	0.620075	0.999674	155.408	0.609046	0.0302781	0.185502	147.319	0.424424	0.198954	0.508699	58.0208	-0.161259	0.742769	0.99893	61.8719	-0.0818811	0.785474	0.999217	63.0784
Adam23	124.796	-0.98371	0.00828801	0.0372979	108.835	-0.895801	0.0791668	0.28736	80.8553	-0.690413	0.143721	0.405638	116.965	-0.713374	0.109806	0.274811	226.592	-0.313209	0.218304	0.929949	186.527	-0.63935	0.110625	0.60331	209.266	-0.313578	0.224983	0.673996	183.667	-0.320531	0.414133	0.999674	208.517	-0.00843951	0.971407	0.990807	166.898	0.316475	0.414373	0.736617	82.0605	-0.206573	0.615966	0.99893	81.6875	-0.34076	0.253483	0.999217	94.9948
Adam33	250.541	-1.56916	0.0362521	0.116408	200.514	-2.70546	0.0582099	0.23787	138.265	-1.25635	0.0597483	0.225428	216.262	-1.64592	2.13881e-05	0.000309233	591.732	-0.144259	0.526347	0.996546	448.177	-0.795823	0.0146128	0.210704	536.373	-0.207384	0.461005	0.841565	475.011	-0.643901	0.0254429	0.777827	567.338	-0.0695736	0.777183	0.933181	419.707	0.581251	0.0992692	0.336087	111.929	-1.28288	0.192625	0.99893	130.187	-0.490577	0.334705	0.999217	144.805
Adam8	86.5545	1.84285	2.33924e-06	4.79757e-05	50.9071	1.26167	0.0370659	0.178301	102.659	1.72259	0.010184	0.0633593	112.639	1.56739	0.00703609	0.0349254	37.24	-0.10379	0.852238	0.996546	37.4722	0.370625	0.573426	0.93856	43.625	0.523428	0.437221	0.830999	41.008	0.481358	0.378517	0.999674	47.1709	0.624303	0.314784	0.68209	48.0863	0.148292	0.845903	0.952596	81.0129	-0.669967	0.089544	0.99893	109.527	0.256413	0.502717	0.999217	116.084
Adam9	1503.73	-0.185761	0.430944	0.644834	1679.72	-0.144001	0.529485	0.794531	1583.82	-0.226965	0.352724	0.675198	1583.73	0.255043	0.145578	0.335433	2238.4	0.148609	0.271465	0.960615	1966.48	0.21976	0.121927	0.624918	1762.13	-0.329975	0.00826462	0.122532	2378.16	0.0776006	0.562652	0.999674	2086.47	-0.486477	7.97788e-05	0.00300996	1806.38	-0.559358	1.33825e-06	5.19994e-05	1345.8	0.214402	0.312449	0.99893	1435.19	0.193148	0.284185	0.999217	1479.17
Adamdec1	1652.69	0.0123038	0.967922	0.984799	1074.83	0.354852	0.357698	0.671245	869.442	0.323024	0.341407	0.66329	1714.95	0.0324505	0.928802	0.964172	1659.82	-0.809294	2.78088e-05	0.00485824	1449.12	-1.0771	3.86579e-05	0.00261964	1928.8	-0.0371311	0.7913	0.957022	1112.83	-0.264079	0.609621	0.999674	1683.9	0.763608	3.67462e-05	0.00165061	1472.53	1.03285	0.0137635	0.0898999	1304.2	-0.447281	0.156934	0.99893	1219.02	-0.758556	0.0011931	0.202245	1611.63
Adamts15	1674.83	0.604431	0.0500273	0.148441	1770.72	0.281133	0.118009	0.362509	1925.62	0.0207758	0.939826	0.977012	1539.67	1.0363	4.04477e-06	7.74461e-05	1810.52	0.397386	0.025699	0.456464	1728.17	0.748983	0.000116947	0.00652503	1209.18	-0.572338	0.00110972	0.0355615	2263.68	0.357781	0.025739	0.785178	1604.93	-0.976905	1.43826e-11	8.00391e-09	1517.99	-1.33058	2.39341e-22	1.21137e-19	1657.52	0.0969837	0.691763	0.99893	1817.86	0.179585	0.420126	0.999217	1716.95
Adamts2	235.002	-0.807696	0.0439062	0.134841	213.017	-1.1767	0.0326889	0.163877	228.309	-1.27397	0.000766728	0.00890064	239.856	-1.02433	0.00175468	0.0116516	435.235	-0.0272082	0.901358	0.996546	435.366	0.438011	0.0675861	0.480787	421.68	0.107848	0.627255	0.912196	491.755	0.47203	0.0342894	0.846955	466.547	0.127541	0.542559	0.833561	470.289	-0.33901	0.132421	0.401144	156.203	-0.380353	0.400285	0.99893	179.342	-0.0220211	0.942989	0.999217	183.545
Adamts4	56.7571	1.46998	0.0268172	0.0928136	62.1798	1.96497	0.00343029	0.036911	45.6593	0.477743	0.535132	0.810289	58.8748	1.99464	0.000809973	0.00622089	30.5501	-0.125951	0.860727	0.996546	33.2677	0.591484	0.46217	0.918264	25.0313	-0.52052	0.488617	0.853321	36.3407	0.726461	0.247278	0.999674	26.5522	-0.401452	0.51844	0.824312	29.3094	-1.12104	0.0764252	0.285441	66.9936	0.393492	0.475627	0.99893	55.8248	-0.38888	0.440209	0.999217	67.0945
Adamts5	58.1622	-0.664866	0.308549	0.530406	46.477	-0.525981	0.523114	0.791275	37.6577	-0.823349	0.0792662	0.273729	58.7304	-2.121	1.64093e-05	0.00024698	88.8883	-0.427984	0.299346	0.970211	80.9145	-0.35684	0.471904	0.923808	125.598	0.732913	0.0476284	0.324404	76.5069	0.0757541	0.846984	0.999674	126.311	1.15249	0.000200498	0.00604937	120.316	1.08117	0.00196588	0.0211238	41.3199	-0.287931	0.678432	0.99893	39.6569	-0.516029	0.255441	0.999217	38.8165
Adamts8	87.1051	-1.48127	0.146494	0.324577	59.7	-1.58312	0.0760915	0.280596	58.5781	-0.955564	0.0387036	0.167418	74.8122	-2.28458	0.000758297	0.00592816	172.384	-0.635072	0.0420094	0.574235	155.207	-0.664937	0.094796	0.562751	201.502	0.108579	0.727185	0.939241	132.416	-0.0213531	0.944326	0.999674	186.048	0.736211	0.00354141	0.0450339	169.689	0.763052	0.0172416	0.105759	43.9094	-0.738925	0.405231	0.99893	51.9508	-0.144258	0.795701	0.999217	45.6607
Adamts9	116.333	-1.27949	0.0101808	0.043777	101.332	-1.05971	0.144606	0.409533	99.6331	-1.32408	0.000754989	0.00880504	109.614	-1.52666	0.000129678	0.00138539	229.838	-0.399235	0.145999	0.843051	228.183	0.0147491	0.961693	0.993133	242.337	0.00483881	0.985083	0.996812	222.379	0.420462	0.122432	0.999674	237.407	0.397498	0.0926818	0.35974	237.16	-0.0197082	0.935757	0.97828	70.6131	-0.167069	0.775902	0.99893	77.1709	-0.0213593	0.953009	0.999217	75.1577
Adamtsl1	69.902	-1.5621	0.0306369	0.102724	64.6237	-2.74888	0.215634	0.515314	51.1045	-1.92933	0.000156537	0.00254492	66.0048	-1.88259	0.00699197	0.034746	177.705	0.0732944	0.791169	0.996546	150.034	-0.00820741	0.980819	0.996148	162.211	0.0361771	0.906522	0.981286	176.286	-0.0741573	0.803739	0.999674	185.639	-0.0449168	0.874034	0.961689	158.039	0.0360851	0.917218	0.970672	32.1524	-1.10829	0.312158	0.99893	37.6888	-0.379764	0.478254	0.999217	40.4975
Adamtsl5	180.275	-0.927758	0.0284606	0.0969744	184.928	-0.456045	0.442555	0.738438	183.409	-0.219201	0.618837	0.855464	210.514	-1.34667	6.84466e-05	0.000816684	323.631	-0.279812	0.259865	0.951254	283.958	-0.310396	0.262256	0.819387	381.836	0.411872	0.0549078	0.347621	286.945	-0.0254818	0.934562	0.999674	393.981	0.683839	0.00359982	0.0454149	357.559	0.71228	0.00548273	0.0460053	135.748	0.2038	0.673158	0.99893	156.159	0.398245	0.238615	0.999217	141.839
Adarb2	27.8904	1.54137	0.00215383	0.0128507	32.4559	1.45901	0.025196	0.138872	40.9489	1.11553	0.0228841	0.115199	30.303	1.08672	0.0513276	0.159246	17.7638	0.450255	0.571238	0.996546	17.9989	0.959328	0.304331	0.849639	16.2007	0.412863	0.627046	0.912196	23.7337	0.511543	0.417958	0.999674	20.8484	-0.0444922	0.945864	0.984469	21.3416	-0.554493	0.451054	0.762624	33.2256	0.390069	0.355837	0.99893	38.6291	0.54392	0.0558059	0.990803	32.8179
Adat3	94.1018	1.09107	0.00327363	0.0178624	100.19	0.597875	0.328419	0.641869	118.721	0.842835	0.00365197	0.0295794	100.91	0.0626655	0.822424	0.909702	83.2943	0.591355	0.160617	0.861074	69.3875	0.589835	0.276681	0.830552	85.8448	0.840235	0.059239	0.361134	99.0621	0.00858805	0.979808	0.999674	113.118	0.24245	0.457869	0.786432	100.472	0.24087	0.554415	0.818606	99.3892	0.120832	0.772324	0.99893	115.968	0.357753	0.0783125	0.999217	100.728
Adcy1	18.447	-1.54033	0.00440296	0.0225185	20.3352	-1.26978	0.319025	0.632816	15.5383	-0.622062	0.636855	0.866172	27.8947	-1.38443	0.0460562	0.147147	43.8451	-0.106202	0.837042	0.996546	34.0426	-0.596197	0.492788	0.924281	50.3514	0.48277	0.32681	0.765006	36.8803	-0.481438	0.553862	0.999674	54.5137	0.579721	0.164502	0.494841	45.0072	1.06577	0.158532	0.447165	11.232	0.183714	0.829927	0.99893	12.6395	0.317467	0.634515	0.999217	15.3874
Adcy2	42.3976	0.57883	0.22526	0.434328	47.0009	0.298159	0.607772	0.835771	49.8439	0.125484	0.767571	0.920712	57.9242	1.49144	0.000812062	0.00623461	47.1178	0.427671	0.39515	0.996546	43.2798	0.673301	0.276228	0.830466	32.3893	-0.426653	0.486021	0.852196	57.5935	0.249193	0.570721	0.999674	43.3626	-0.862916	0.0732174	0.315245	39.4054	-1.10965	0.0545461	0.229865	42.7848	0.175385	0.692321	0.99893	46.8281	0.237945	0.432842	0.999217	55.5221
Adcy5	439.356	-1.60704	0.00122752	0.00825041	385.587	-2.06078	0.00444705	0.0441037	316.892	-1.59132	0.00119903	0.0126656	450.334	-1.95237	8.80442e-06	0.000147062	1037.41	-0.18866	0.204365	0.915114	903.086	-0.232357	0.236238	0.790878	1083.55	0.16383	0.289002	0.736024	948.131	-0.0369955	0.847014	0.999674	1138.17	0.344844	0.021554	0.148	1008.16	0.386973	0.045654	0.205402	215.15	-0.636939	0.293769	0.99893	244.183	-0.215652	0.59367	0.999217	259.061
Adcy6	5544.64	-0.495629	0.00163386	0.010344	5276.98	-0.575358	0.0306691	0.157974	4586.86	-0.196461	0.266849	0.583062	5380.18	-0.349793	0.00879401	0.0414293	8900.86	-0.0465387	0.742474	0.996546	7165.11	-0.360052	0.0092478	0.157486	7802.88	-0.207643	0.0915231	0.451606	7991.94	-0.307455	0.0321395	0.831881	8555	-0.168135	0.174034	0.508146	6776.02	0.143016	0.169241	0.464755	4256.46	-0.110077	0.558155	0.99893	4538.22	-0.0519055	0.663828	0.999217	4776.08
Adcy7	159.04	-1.33454	5.96486e-05	0.000715292	124.834	-0.995626	0.0822196	0.294745	98.1415	-1.20773	0.00996587	0.0623467	158.757	-1.29961	0.000725403	0.00572107	301.946	-0.602776	0.0127949	0.327117	276.288	-0.550301	0.0763412	0.507318	330.13	-0.0609547	0.786744	0.957022	240.508	0.0597327	0.848593	0.999674	303.541	0.53427	0.0151575	0.11791	278.327	0.480024	0.0895895	0.316215	92.6836	-0.25438	0.549595	0.99893	91.0201	-0.420127	0.159309	0.999217	108.959
Adcy8	40.5247	2.87221	0.00245771	0.0142026	47.0273	3.06255	0.000121659	0.0035746	71.7895	1.13431	0.106953	0.335016	46.0642	2.57809	0.00471626	0.0257018	10.182	0.246959	0.837501	0.996546	22.4228	2.43373	0.030468	0.322358	9.79897	0.349263	0.826553	0.957803	26.6112	2.18842	0.00825331	0.462812	11.7938	0.092523	0.942336	0.983363	24.6475	-2.10106	0.372864	0.702482	52.9557	0.476964	0.50065	0.99893	64.6747	0.724248	0.194522	0.999217	52.841
Adcyap1r1	88.3151	-1.09003	0.00396135	0.0206855	89.8318	-1.7809	0.00137651	0.0198447	69.4674	-0.686045	0.422312	0.734084	89.3011	-1.22849	0.0395111	0.130935	199.179	0.206756	0.517305	0.996546	144.373	-0.423238	0.269215	0.824183	174.011	0.0472502	0.879368	0.972813	181.131	-0.623342	0.123814	0.999674	208.689	-0.167866	0.597401	0.863377	152.958	0.460439	0.225483	0.546446	52.9299	-0.469782	0.273905	0.99893	62.2846	-0.0130843	0.978551	0.999217	63.9861
Add1	5910.33	0.0362944	0.804279	0.89997	5730.92	-0.225416	0.0601191	0.242409	5766.95	-0.126533	0.422025	0.734084	5788.5	0.0410019	0.739077	0.864663	7886.11	0.153635	0.181348	0.88883	6857.95	0.192033	0.1209	0.622586	6650.04	-0.110304	0.311255	0.752438	8313.15	0.0446255	0.648955	0.999674	7853.34	-0.271411	0.00584525	0.063678	6819.57	-0.311734	0.000827674	0.0107554	5095.14	-0.0876807	0.439665	0.99893	5582.33	0.0413187	0.692881	0.999217	5606.19
Add2	47.0629	-1.22757	0.00656533	0.0310115	34.7091	-0.395972	0.671239	0.873172	29.1079	-0.386814	0.517723	0.800861	44.5314	-2.03369	2.59626e-06	5.29694e-05	78.8415	-0.954376	0.0126899	0.326121	71.3249	-1.06559	0.0228966	0.275603	105.911	0.27171	0.419282	0.820762	51.5619	-0.105465	0.82154	0.999674	92.2643	1.21894	0.000385229	0.00968341	85.4345	1.32587	0.00105828	0.012999	29.5965	-0.10483	0.86863	0.99893	29.7305	-0.222893	0.563032	0.999217	28.2577
Add3	2622.63	-1.11709	1.53216e-05	0.000232227	2478.47	-1.20574	0.000255333	0.00607111	2008.46	-0.968728	4.88415e-05	0.00100241	2173.07	-0.697881	0.0032074	0.0188113	5307.29	-0.135764	0.417635	0.996546	4480.54	-0.288248	0.140345	0.661021	4292.26	-0.577365	0.000537611	0.0227198	4807.5	-0.145794	0.138317	0.999674	4531.57	-0.448718	2.51679e-05	0.00125824	3657.32	-0.298758	0.00654492	0.0525377	1660.41	-0.20892	0.444255	0.99893	1765.36	-0.130452	0.485899	0.999217	1842.51
Adgra2	210.445	-1.22995	0.00167858	0.0105681	201.267	-1.46696	0.0283889	0.15016	170.905	-1.62061	1.53339e-05	0.000392692	201.139	-1.6396	3.20021e-06	6.34636e-05	452.984	-0.0715852	0.71377	0.996546	420.286	0.145199	0.552856	0.935446	446.151	0.109008	0.572837	0.888953	465.513	0.22408	0.25992	0.999674	485.856	0.173295	0.280696	0.647342	455.598	-0.0463253	0.814803	0.940375	126.019	-0.29876	0.564213	0.99893	131.912	-0.24303	0.424407	0.999217	135.611
Adgra3	2713.17	-0.28243	0.0556637	0.160242	2828.2	-0.125726	0.458216	0.749489	2579.5	-0.0887849	0.571509	0.832224	2588.48	0.082774	0.563158	0.760989	3973.26	-0.0294899	0.824508	0.996546	3391.74	-0.103805	0.494234	0.924281	3254.79	-0.407055	0.00134344	0.0401367	3816.46	-0.068	0.587652	0.999674	3591.09	-0.385347	0.000496585	0.0116494	2985.52	-0.31304	0.00690278	0.0545452	2338.28	0.149958	0.23225	0.99893	2457.5	0.10408	0.292928	0.999217	2470.7
Adgre5	1006.5	-0.547663	0.0137322	0.0552921	989.639	-0.972423	6.77018e-05	0.00235059	1096.31	-0.648547	0.0302997	0.141294	996.511	-0.190893	0.332556	0.570748	1781.21	0.161986	0.309121	0.975469	1617.04	0.342856	0.0495054	0.416996	1397.12	-0.326329	0.0500663	0.332813	1961.93	0.187025	0.311521	0.999674	1663.14	-0.496456	0.00311014	0.0412094	1494.59	-0.677776	0.000280679	0.00452641	738.36	-0.247746	0.243759	0.99893	906.816	0.24889	0.208681	0.999217	886.472
Adgrf1	655.426	1.94086	2.70767e-05	0.000368974	751.667	2.49402	3.45981e-10	8.57179e-08	923.038	1.65052	5.28268e-07	2.42656e-05	877.148	3.68964	6.32976e-39	9.28892e-36	264.861	-0.114898	0.758525	0.996546	306.978	0.767863	0.0619976	0.465196	177.402	-1.35484	0.000615316	0.0248362	337.216	0.888259	0.0029285	0.242321	186.754	-1.24571	3.17787e-05	0.00149449	228.105	-2.1313	6.82844e-15	1.51446e-12	820.781	0.466617	0.218865	0.99893	912.473	0.496381	0.0954861	0.999217	939.461
Adgrf4	13.4097	4.33143	0.00612922	0.0292898	7.56213	-0.729026	0.652023	0.863203	11.1748	3.22855	0.0589655	0.223459	29.7233	7.97602	0.024038	0.089322	7.16576	3.52099	0.0211369	0.422229	1.32972	0.817108	0.834257	0.975814	0.542118	-2.60191	0.514351	0.865773	8.62551	-2.74873	0.0532969	0.971331	6.80882	-6.09934	0.000288492	0.0078418	0.750558	-3.42938	0.435535	0.750898	12.0323	-1.55626	0.234633	0.99893	15.239	-0.314773	0.751509	0.999217	27.8759
Adgrf5	219.988	-0.589599	0.0879398	0.224149	154.953	0.363148	0.447428	0.741881	185.034	0.0244852	0.931013	0.973546	207.306	-0.220066	0.454297	0.679248	273.823	-1.1084	0.000122265	0.0158119	282.43	-0.569189	0.0845077	0.532839	303.855	-0.401443	0.107468	0.484607	202.711	0.54474	0.134418	0.999674	235.436	0.697965	0.00844882	0.0815728	243.707	0.157538	0.591415	0.838646	163.359	-0.13697	0.701698	0.99893	182.216	0.0548029	0.807887	0.999217	186.79
Adgrg1	1165.13	-0.150358	0.409479	0.627124	1060.5	-0.57378	0.0123072	0.0875506	1141.17	-0.234317	0.396407	0.712746	1221.8	0.321556	0.07799	0.21519	1687.23	0.124669	0.414617	0.996546	1463.5	0.146969	0.466475	0.91949	1327.14	-0.362404	0.0355587	0.276962	1753.92	0.0278588	0.868684	0.999674	1555.94	-0.494398	0.000583443	0.0129157	1325.19	-0.518813	0.00719268	0.0561989	923.248	-0.278725	0.104275	0.99893	1073.96	0.0764314	0.63568	0.999217	1154.17
Adgrg2	14.9244	0.126286	0.895379	0.944929	7.7522	-4.13661	0.0022679	0.0278192	12.2802	-0.578348	0.591536	0.844781	14.8098	-0.0839164	0.945137	0.971572	21.5672	0.479645	0.483907	0.996546	17.3829	0.346466	0.697787	0.960855	17.0616	0.0686788	0.933106	0.987612	24.0201	-0.130526	0.836369	0.999674	22.6894	-0.417641	0.527553	0.828747	18.4989	-0.287362	0.732738	0.901491	8.67128	-3.79199	0.00184689	0.436703	12.706	-0.353433	0.648812	0.999217	14.2176
Adgrg3	30.4044	-1.74773	0.0516638	0.15198	18.8085	-1.36774	0.20953	0.507697	15.6944	-0.803779	0.246744	0.558178	32.431	-2.64858	9.67779e-07	2.26716e-05	60.0103	-0.990336	0.0822458	0.724141	53.0019	-1.28137	0.0722401	0.491842	86.34	0.426148	0.40319	0.814369	36.8808	-0.285432	0.599355	0.999674	75.8215	1.41022	0.000192605	0.00588208	69.6068	1.69886	0.000133195	0.00243554	14.2899	-0.614362	0.522932	0.99893	15.4907	-0.341967	0.592206	0.999217	15.4518
Adgrg7	5355.58	-1.01664	9.19574e-05	0.00102608	6007.88	-0.624609	0.0490232	0.213323	4590.15	-0.651949	0.028057	0.133855	4892.44	-0.246097	0.331266	0.569432	10532.9	-0.1058	0.54067	0.996546	8798.51	-0.290905	0.148519	0.675713	8179.92	-0.689075	0.000136796	0.00969732	9563.69	-0.178532	0.122893	0.999674	8732.08	-0.590725	9.18628e-06	0.000587981	6886.14	-0.408283	0.00596711	0.0489342	4004.23	0.310563	0.228955	0.99893	3994.75	0.0893725	0.663651	0.999217	4229.72
Adgrl1	279.55	-0.858975	0.0283425	0.0966526	246.488	-1.00089	0.0263144	0.143124	189.437	-1.36809	4.04904e-05	0.000862476	270.941	-1.55706	1.6526e-06	3.57773e-05	503.329	-0.171413	0.416468	0.996546	456.385	-0.0534514	0.843428	0.975814	549.48	0.296985	0.168306	0.597836	484.427	0.125346	0.55173	0.999674	581.826	0.460706	0.00734934	0.074095	539.182	0.340786	0.126355	0.389707	187.049	-0.307338	0.446868	0.99893	178.311	-0.562119	0.050293	0.966955	195.047
Adgrl2	720.359	-0.870049	5.81137e-06	0.000102928	744.019	-1.14602	9.8412e-06	0.000565004	645.341	-0.735467	0.0171888	0.0932546	722.132	-0.43995	0.060054	0.178451	1438.03	0.109959	0.486163	0.996546	1176.12	-0.0811935	0.668214	0.960855	1147.19	-0.33403	0.0513443	0.337259	1404.94	-0.185233	0.134181	0.999674	1336.76	-0.451107	0.00103375	0.0192295	1066.03	-0.261988	0.102704	0.342377	496.087	-0.145688	0.460658	0.99893	556.664	0.0665607	0.720648	0.999217	596.827
Adgrl4	74.0546	-1.28503	0.0404421	0.126761	51.575	0.0959968	0.879855	0.959958	57.5221	-0.469371	0.375871	0.694796	74.7002	-0.243576	0.419064	0.652446	116.237	-1.35135	2.75869e-05	0.00485824	122.541	-0.712627	0.0544562	0.435888	124.885	-0.695849	0.0537775	0.344882	79.4223	0.644911	0.074876	0.999674	87.0068	0.647735	0.0880042	0.350025	92.6716	0.00736667	0.986662	0.99564	46.9992	0.0560749	0.926828	0.99893	51.2041	0.124568	0.788933	0.999217	59.5997
Adh1	24121	-0.690597	0.0480101	0.144165	20173.6	-0.842349	0.0367346	0.177252	15679.8	-0.527409	0.0277884	0.132793	22633.5	-1.22809	3.67568e-06	7.12278e-05	39841.1	-0.224875	0.163646	0.865339	32347.3	-0.584156	1.3216e-05	0.00108749	42256.1	0.175138	0.143591	0.556231	33166.6	-0.353042	0.0634677	0.999674	43921.8	0.392365	0.0096604	0.0887332	36513.4	0.748907	6.31388e-11	6.81037e-09	16668.1	-0.364277	0.31606	0.99893	16800.8	-0.414008	0.0922988	0.999217	17871.9
Adh6a	18.5935	-0.050308	0.958066	0.979103	9.10649	0.188758	0.866895	0.953566	7.67229	0.7366	0.599197	0.846675	16.376	-1.53663	0.039664	0.131245	17.8522	-1.13887	0.148271	0.845318	15.2014	-1.85197	0.0742845	0.499689	29.5854	0.685062	0.289496	0.736702	9.35808	-0.70638	0.510991	0.999674	26.0567	1.81673	0.00559115	0.061629	23.7769	2.53488	0.00280094	0.0276894	13.3936	-0.899891	0.345474	0.99893	12.7575	-1.05152	0.217371	0.999217	13.9598
Adig	12.0724	5.74001	0.000190115	0.00184821	7.64233	0.655539	0.717835	0.887099	17.9928	1.66918	0.0848711	0.286921	19.0166	1.57726	0.0489558	0.153815	3.92497	4.23559	0.0323512	0.502972	3.32881	4.50636	0.0638416	0.471729	4.47451	4.55032	0.0197122	0.20541	7.99564	0.283848	0.796432	0.999674	8.6333	0.303583	0.764294	0.931278	8.26129	0.0273832	0.981776	0.993962	11.9535	-0.81878	0.479008	0.99893	18.0332	0.461024	0.485385	0.999217	18.8212
Adipoq	34.6999	3.93343	0.0249821	0.0876265	8.7768	3.68218	0.167763	0.444445	4.10741	0.758929	0.705996	0.899272	26.6398	-1.8562	0.100312	0.25842	2.65683	-1.50721	0.543126	0.996546	3.29772	-0.0827084	0.976777	0.995789	34.6914	4.19584	0.0167204	0.187682	2.27816	1.43793	0.581594	0.999674	37.3218	5.86015	2.71515e-11	1.32672e-08	39.6849	4.16408	4.21717e-07	1.88332e-05	29.7958	-1.73305	0.346668	0.99893	23.744	-3.2439	0.000740357	0.147432	29.1644
Adipor1	5557.31	0.11809	0.508003	0.707825	6319.33	0.293672	0.244739	0.551288	6363.12	0.231832	0.257406	0.570832	6055.96	0.357172	0.102669	0.262333	7017.85	0.115154	0.360016	0.986126	6190.5	0.192551	0.170422	0.710086	5938.57	-0.141625	0.19127	0.631176	7386.86	0.0836586	0.564092	0.999674	6916.05	-0.264325	0.0185152	0.134348	6083.53	-0.34399	0.00355014	0.0330329	5435.58	0.314175	0.0956541	0.99893	5902.24	0.320754	0.0187846	0.740522	5771.59
Adipor2	3132.63	0.00559641	0.977401	0.989438	3339.9	-0.356704	0.0197681	0.11881	3251.87	-0.557543	0.000506623	0.00645045	3113.84	0.34821	0.0191003	0.0750249	4561.33	0.342765	0.0293136	0.484585	4194.54	0.584634	0.00103771	0.0351601	3318.88	-0.350745	0.023676	0.225669	5421.04	0.248485	0.0306289	0.818447	4261.44	-0.700586	6.73492e-10	2.21192e-07	3886.49	-0.944474	9.62359e-18	3.39214e-15	2747.12	0.00335512	0.981667	0.99893	2934.37	0.0356686	0.768826	0.999217	3062.61
Adm	237.445	2.04046	1.06612e-11	1.40218e-09	271.727	1.20096	0.0298495	0.155187	281.114	1.82183	9.86294e-06	0.000273315	297.632	0.590375	0.00584339	0.030278	145.632	1.07576	0.00524236	0.199631	93.3368	0.452159	0.327676	0.864628	165.08	1.49609	2.984e-06	0.000572986	168.115	-0.618085	0.146036	0.999674	237.824	0.412548	0.178282	0.514876	188.496	1.0368	0.000781959	0.0103038	281.722	0.259937	0.468996	0.99893	302.155	0.245079	0.313095	0.999217	297.491
Adm2	3.79847	5.04894	0.0065671	0.0310115	0.383632	2.42468	0.504728	0.778949	4.5536	1.97073	0.244632	0.554929	5.00655	0.113618	0.947806	0.973605	0	NA	NA	NA	0.660155	3.21544	0.465325	0.918826	2.66564	4.82482	0.0711128	0.396483	0.753911	3.52906	0.401637	0.999674	2.96196	5.12421	0.0326931	0.194643	3.79171	1.61456	0.435363	0.750898	3.01373	-2.86776	0.0526763	0.99893	5.07539	0.129837	0.889978	0.999217	4.89991
Adnp	339.735	-1.21594	0.0950404	0.236655	497.292	-1.58725	0.226516	0.528265	296.301	-1.59846	0.0317221	0.146011	350.755	-0.558752	0.269567	0.502427	934.891	0.593992	0.00309287	0.148786	694.73	0.242212	0.323464	0.861147	605.824	-0.399651	0.178559	0.614608	1016.74	-0.345404	0.01423	0.60974	872.124	-1.0002	9.90649e-05	0.00358243	623.655	-0.650541	0.23102	0.553269	233.891	0.23945	0.793909	0.99893	220.961	-0.131932	0.81185	0.999217	269.328
Adnp2	438.385	-0.541736	0.000287735	0.00259892	446.452	-0.485826	0.0131717	0.0917055	371.703	-0.515289	0.00681631	0.0470774	383.178	-0.294779	0.134055	0.316789	723.9	-0.0282237	0.863839	0.996546	615.763	-0.115589	0.557312	0.937238	589.118	-0.427018	0.017282	0.191808	693.32	-0.0815891	0.625248	0.999674	650.325	-0.406461	0.0132612	0.108839	537.654	-0.321454	0.0971098	0.33152	346.223	0.048232	0.726166	0.99893	351.447	-0.0768793	0.48331	0.999217	357.614
Adora1	28.8572	0.421139	0.494498	0.698602	44.6017	0.189137	0.739371	0.897226	85.3628	1.32831	0.0351051	0.156638	47.3962	-0.611916	0.229983	0.45486	41.9637	0.862602	0.112951	0.796859	34.0312	0.838747	0.229416	0.783823	49.8636	1.39096	0.00796445	0.120236	53.2494	-0.0168295	0.969798	0.999674	68.1608	0.519146	0.177437	0.513473	61.3942	0.539958	0.241614	0.565497	33.0942	0.649691	0.212802	0.99893	62.8179	1.75761	6.3489e-05	0.0246359	34.9336
Adprh	993.104	0.38603	0.0118434	0.0491832	888.258	0.325894	0.0620322	0.24685	921.465	0.515081	0.00130493	0.0134867	1040.23	-0.0517261	0.788678	0.896106	1027.55	-0.0486241	0.75002	0.996546	873.745	-0.142734	0.429454	0.913065	1085.99	0.320072	0.0312521	0.259163	974.874	-0.0878147	0.507602	0.999674	1193.32	0.360818	0.00417561	0.0503032	1046.22	0.452932	0.00100314	0.0123989	909.641	-0.090222	0.507748	0.99893	981.121	-0.00295285	0.977233	0.999217	995.76
Adprhl2	636.116	0.827206	5.85221e-05	0.000705102	525.323	0.661938	0.00182243	0.0239036	548.095	0.513713	0.0132218	0.0765456	627.466	0.444036	0.0156243	0.0645248	515.725	-0.0449591	0.797069	0.996546	468.965	0.104578	0.608603	0.940742	520.796	0.203225	0.288595	0.735629	524.851	0.15546	0.349283	0.999674	572.455	0.240368	0.171721	0.50429	529.029	0.0884043	0.662673	0.878816	602.885	-0.189748	0.300893	0.99893	625.288	-0.195633	0.181446	0.999217	662.694
Adrb1	18.0114	-1.48014	0.0863818	0.221479	12.9511	-2.32921	0.128992	0.383043	13.2027	-0.924304	0.209844	0.508393	23.4179	-1.81139	0.00128271	0.00909684	38.9216	-0.324275	0.632596	0.996546	32.8474	-0.561458	0.482776	0.924281	48.5395	0.501866	0.401351	0.813168	32.0972	-0.231955	0.739704	0.999674	49.46	0.815863	0.119383	0.415064	43.8414	1.0544	0.0576522	0.238274	8.37976	-1.17664	0.311927	0.99893	11.236	-0.00596345	0.992138	0.999447	12.7146
Adrb3	42.8045	-0.817919	0.257309	0.474448	19.3841	-2.1544	0.0405023	0.188235	19.1128	-1.26827	0.212934	0.513255	30.0815	-2.50343	0.000574458	0.00471928	65.086	-0.67342	0.195211	0.906197	59.0348	-0.690235	0.261608	0.819387	81.5133	0.263799	0.592728	0.898532	49.3345	-0.0128394	0.980325	0.999674	75.2082	0.927686	0.0319474	0.191398	69.7393	0.944259	0.0536219	0.226793	22.208	-2.0151	0.0136806	0.863446	23.959	-1.14514	0.0815461	0.999217	23.1042
Adrm1	2069.96	0.78896	1.25584e-06	2.85952e-05	2074.71	0.746213	0.0104974	0.0794053	2122.79	0.730188	0.000194051	0.00301449	2166.32	0.383546	0.00192731	0.0125996	1831.91	0.14185	0.346445	0.983245	1574.97	0.139169	0.426257	0.913065	1800.58	0.306005	0.0308189	0.257663	1901.38	0.00361494	0.978585	0.999674	2101.28	0.155858	0.17732	0.513282	1855.7	0.156524	0.193955	0.500783	2115.66	0.120387	0.543766	0.99893	2233.35	0.0928215	0.437634	0.999217	2206.94
Adss	2069.02	0.490664	0.0310459	0.103805	2156.85	0.765166	0.00380622	0.0395564	2212.71	0.472391	0.00601456	0.0428551	2125.58	0.538975	0.00021382	0.00209087	2018.11	-0.0567088	0.667906	0.996546	1882.98	0.178745	0.22305	0.777927	1847.04	-0.0868191	0.510498	0.864246	2098.67	0.241488	0.0481635	0.945137	2019.96	-0.0379793	0.75669	0.928949	1888.88	-0.2754	0.0312161	0.158849	2100.21	0.242216	0.271729	0.99893	2207.92	0.176091	0.240987	0.999217	2165.96
Adtrp	543.541	-0.229857	0.53349	0.725884	490.77	-0.143212	0.791354	0.92308	471.837	0.267938	0.521248	0.802766	633.092	-0.478001	0.176621	0.381805	735.696	-0.194007	0.405841	0.996546	603.666	-0.489386	0.0453594	0.39787	815.661	0.320833	0.12564	0.523323	629.454	-0.288686	0.247314	0.999674	859.047	0.507087	0.0142323	0.114052	731.12	0.800069	5.5036e-05	0.00118447	447.427	-0.0916032	0.830073	0.99893	485.264	0.0166426	0.956511	0.999217	524.206
Aebp1	212.953	-0.211338	0.60237	0.77608	239.974	-0.773529	0.177691	0.46056	244.009	-1.00752	0.00189867	0.0181251	228.125	-0.720181	0.0599521	0.178225	365.472	0.490021	0.0273489	0.468341	354.297	0.890732	0.000263606	0.0126842	322.973	0.376999	0.115235	0.501716	476.994	0.407079	0.0497475	0.954788	423.857	-0.119921	0.572973	0.850859	416.973	-0.522536	0.0247652	0.135751	177.096	-0.0576106	0.901407	0.99893	196.163	0.101591	0.727573	0.999217	190.586
Aebp2	1550.41	0.342435	0.0839113	0.216836	1523.47	0.291966	0.260093	0.568171	1508.13	0.332379	0.0442956	0.183898	1543.02	0.500862	0.00273743	0.0165414	1716.51	0.0760311	0.589859	0.996546	1470.56	0.043564	0.792734	0.971793	1437.04	-0.217601	0.145566	0.55986	1729.34	-0.0264964	0.82767	0.999674	1650.33	-0.301288	0.0183742	0.133615	1399.19	-0.27116	0.0596204	0.243856	1457.76	0.0503016	0.80015	0.99893	1545.78	0.0497119	0.697442	0.999217	1574.89
Aen	614.984	1.10875	2.66527e-05	0.000365887	501.115	1.08974	0.00780489	0.0649094	496.68	0.773935	0.00673936	0.0466892	574.491	0.677086	0.0192405	0.0754382	408.659	-0.146231	0.518615	0.996546	375.94	0.0265166	0.911873	0.986312	422.46	0.172376	0.390032	0.805561	403.482	0.178671	0.472664	0.999674	449.528	0.310347	0.131877	0.439445	419.326	0.135983	0.500715	0.789665	606.181	-0.14386	0.626624	0.99893	603.193	-0.295307	0.137345	0.999217	641.923
Afap1	400.245	-0.857683	0.000612638	0.00476144	392.095	-0.563526	0.0726942	0.272169	336.123	-0.726224	0.000825965	0.00946076	388.137	-0.914943	1.85222e-07	5.25607e-06	705.917	-0.236981	0.170818	0.875227	634.27	-0.170326	0.402819	0.900613	691.606	-0.0620629	0.717626	0.935569	653.775	0.0726147	0.631212	0.999674	711.407	0.167628	0.243483	0.604824	640.495	0.0990423	0.528338	0.804576	293.922	0.0704624	0.78783	0.99893	300.551	-0.032061	0.856759	0.999217	307.29
Afap1l1	287.514	-0.713807	0.00255482	0.0146258	316.051	-0.524908	0.207066	0.504175	326.495	-0.557988	0.0812942	0.278266	299.201	-0.280356	0.325846	0.563937	515.949	-0.00125494	0.995	0.999824	479.941	0.230996	0.331191	0.867076	433.349	-0.293823	0.155013	0.57648	546.461	0.23719	0.198673	0.999674	483.115	-0.300639	0.0788914	0.329479	446.556	-0.53394	0.00584065	0.048077	226.683	0.208836	0.477724	0.99893	262.233	0.400267	0.0456746	0.947957	252.362
Afap1l2	124.195	-1.24214	0.0140558	0.056284	93.0707	-1.99312	0.00204908	0.0258623	64.2095	-1.2728	0.00840874	0.0551071	112.287	-1.08825	1.59988e-06	3.47825e-05	253.319	-0.253242	0.402294	0.996546	201.665	-0.72271	0.0454319	0.398272	232.503	-0.27528	0.364968	0.791224	203.348	-0.463624	0.117807	0.999674	236.512	-0.0297487	0.909214	0.973658	183.246	0.43745	0.14186	0.418562	64.683	-1.00107	0.0710026	0.99893	67.1897	-0.752417	0.054379	0.988801	84.934
Aff1	1451.91	-0.90328	1.62731e-08	7.05838e-07	1595.29	-1.03413	2.93229e-06	0.000212438	1320.41	-0.999555	5.88161e-06	0.000177826	1338.1	-0.459059	0.0122782	0.053786	2959.17	0.12939	0.39515	0.996546	2528.96	0.10265	0.533556	0.93288	2256.37	-0.461068	0.00119859	0.0374337	3039.36	-0.0200324	0.882685	0.999674	2655.62	-0.597537	1.01373e-06	0.000102572	2206.82	-0.573118	1.2867e-07	6.51234e-06	1033.5	0.0201787	0.896081	0.99893	1092.8	0.0193803	0.884412	0.999217	1142.14
Afg3l1	1257.47	0.569528	0.000530513	0.00424039	1180.21	0.464651	0.0333341	0.166322	1180.75	0.387392	0.0199241	0.103754	1260.3	0.623197	0.000405956	0.00354758	1227.51	0.0706958	0.633288	0.996546	1078.68	0.125952	0.440267	0.913394	1059.69	-0.129274	0.365703	0.791776	1264.83	0.0615828	0.664551	0.999674	1213.55	-0.208059	0.119369	0.415064	1063.64	-0.265104	0.0474018	0.209931	1204.32	-0.0114673	0.942316	0.99893	1257.14	-0.0419795	0.70714	0.999217	1314.27
Afp	3.45542	4.91187	0.00785768	0.0357371	1.13632	3.8746	0.278361	0.586781	7.22893	3.46006	0.025153	0.123252	4.51727	1.40613	0.323504	0.561677	0	NA	NA	NA	0.361016	2.37107	0.595275	0.93856	1.14434	3.60217	0.325683	0.764463	0.412722	2.68661	0.547232	0.999674	1.27433	3.90369	0.226043	0.582974	1.7106	1.20042	0.684673	0.892679	3.19528	-1.3015	0.342992	0.99893	6.62456	1.01099	0.180232	0.999217	4.82294
Agap1	1069.92	-0.502151	0.000917831	0.00655144	1097.36	-0.530508	0.0120586	0.086563	944.462	-0.454391	0.0643654	0.237353	1011.98	-0.193732	0.226585	0.450521	1771.4	0.0327838	0.803294	0.996546	1491.19	-0.0739568	0.637805	0.951647	1440.51	-0.3602	0.00602916	0.101571	1722.91	-0.100126	0.468379	0.999674	1628.39	-0.400669	0.000922526	0.0178915	1337.94	-0.295794	0.0316353	0.160527	847.417	0.0245515	0.873552	0.99893	883.996	-0.0148032	0.918477	0.999217	922.771
Agbl5	214.778	-0.682432	0.0110974	0.0466936	219.92	-0.94052	0.000915925	0.0149195	187.142	-0.72749	0.0143926	0.0813706	220.204	-0.625256	0.000959911	0.00713509	397.444	0.123252	0.558614	0.996546	329.989	-0.00851679	0.972654	0.995789	344.758	-0.0592659	0.782684	0.957022	395.938	-0.126225	0.535404	0.999674	401.891	-0.189961	0.312628	0.67982	333.923	-0.0601885	0.775024	0.920968	156.962	-0.121819	0.629887	0.99893	168.174	-0.0456246	0.827	0.999217	180.472
Agfg1	1135.43	0.102709	0.629509	0.792416	1231.85	0.222215	0.283213	0.592837	1207.67	0.282756	0.0701059	0.251644	1146.69	0.424455	0.0269568	0.0976597	1429.17	0.0843759	0.547518	0.996546	1217.05	0.0326154	0.845385	0.975814	1156.62	-0.315856	0.0347388	0.27384	1436.26	-0.0461452	0.722675	0.999674	1334.01	-0.408023	0.00188532	0.0293477	1115.44	-0.358348	0.0183258	0.110688	1078.2	0.227624	0.220832	0.99893	1160.19	0.227813	0.0902885	0.999217	1134.48
Agfg2	502.846	-0.43232	0.0857791	0.220349	552.209	-0.516005	0.0113951	0.0836728	415.562	-0.716723	0.00212434	0.0196767	470.006	-0.552476	0.000684545	0.00546386	846.719	0.166153	0.308703	0.975469	706.371	0.0652388	0.737213	0.961423	717.083	-0.0830114	0.614919	0.908896	862.966	-0.0946893	0.536616	0.999674	850.734	-0.256637	0.0698538	0.30675	708.768	-0.157569	0.317777	0.649137	415.212	0.0999224	0.654247	0.99893	396.928	-0.208921	0.256912	0.999217	418.775
Ago1	932.156	-0.587995	0.000193293	0.00187285	990.876	-0.586646	0.0029443	0.0332692	800.113	-0.5483	0.013433	0.0774589	913.764	-0.252178	0.15149	0.344022	1618.85	0.057409	0.66701	0.996546	1340.94	-0.103137	0.507535	0.925142	1319.91	-0.322802	0.0183898	0.198162	1566.08	-0.154438	0.187672	0.999674	1506.48	-0.38786	0.00127872	0.022452	1219.39	-0.229349	0.0831005	0.301474	733.912	0.0806033	0.59304	0.99893	745.157	-0.0499311	0.712069	0.999217	806.447
Ago2	2088.47	-0.29185	0.294211	0.515787	2237.83	-0.180887	0.365605	0.678406	1932.36	-0.284461	0.142429	0.403578	2026.62	0.25902	0.32209	0.560079	3142.77	0.0391261	0.785586	0.996546	2698.31	0.00575044	0.97233	0.995789	2431.11	-0.523567	0.000433445	0.0201339	3125.02	-0.0268074	0.84419	0.999674	2757.24	-0.570122	1.13844e-05	0.000682859	2290.07	-0.538615	0.000172842	0.0030139	1803.82	0.174156	0.451553	0.99893	1833.99	0.0270831	0.883181	0.999217	1943.69
Ago3	341.593	-1.00593	5.05578e-07	1.31631e-05	303.882	-1.06674	0.00326186	0.0356884	242.168	-0.677253	0.0222221	0.112566	352.11	-0.76092	0.00391849	0.0221534	644.598	-0.219243	0.212407	0.926225	527.419	-0.539097	0.0129243	0.194284	607.738	-0.158504	0.378179	0.797913	542.871	-0.312781	0.0540471	0.971331	627.676	0.0530555	0.727577	0.914504	507.815	0.370315	0.0390783	0.184759	219.743	-0.256393	0.315518	0.99893	232.024	-0.197551	0.266263	0.999217	270.923
Agpat2	2384.02	1.15054	0.000154815	0.00154861	2439.38	1.33877	0.000166029	0.0044904	2480.91	1.02007	7.77819e-08	4.83321e-06	2653.98	1.03843	2.43463e-11	1.88043e-09	1634.43	0.0167144	0.91154	0.996546	1499.93	0.20837	0.243943	0.800831	1587.64	0.155393	0.28344	0.731493	1720.67	0.197397	0.181237	0.999674	1780.71	0.131198	0.281239	0.647633	1656	-0.0622413	0.65644	0.874332	2610.2	0.229564	0.452821	0.99893	2673.64	0.0927737	0.639692	0.999217	2787.17
Agps	1745.21	0.305164	0.2929	0.514398	1776.67	0.22508	0.195859	0.487596	1873.32	0.122499	0.589519	0.84419	1785.7	0.445188	0.0199595	0.0775614	2018.09	0.143991	0.335084	0.981806	1838.38	0.330862	0.0427316	0.38547	1679.83	-0.160277	0.258431	0.707319	2214.72	0.193064	0.264138	0.999674	1978.97	-0.312175	0.032967	0.195178	1799.28	-0.500745	0.00134158	0.0156232	1647.41	0.0880987	0.708186	0.99893	1801.85	0.163298	0.417403	0.999217	1787.15
Agr2	17304	0.966032	8.24463e-06	0.00013902	15404.4	0.402295	0.106172	0.341565	17998.2	0.114975	0.516577	0.800145	19134.8	0.882413	0.000111036	0.00120828	15027.9	0.364074	0.0328528	0.507206	14944.6	0.824981	5.29539e-08	8.64208e-06	12690.2	0.122018	0.366389	0.792653	19276.1	0.466929	0.0160487	0.644822	16106.6	-0.249851	0.110542	0.397907	16146.3	-0.712197	5.27585e-09	3.73262e-07	16676	-0.177609	0.354985	0.99893	18353.8	-0.0122786	0.931484	0.999217	19815.5
Agrn	1441.65	-0.726706	0.00151996	0.00978397	1493.55	-0.473949	0.0589593	0.239562	1223.83	-0.39671	0.0335778	0.151873	1499.06	-0.881435	1.26313e-05	0.000199931	2494.52	-0.125383	0.440798	0.996546	2083.64	-0.315152	0.0984008	0.573365	2490.96	0.0980734	0.52235	0.869543	2245.54	-0.183205	0.200956	0.999674	2666.7	0.216072	0.0613797	0.28386	2259.42	0.403396	0.0011278	0.0136575	1118.46	0.14083	0.5176	0.99893	1142.66	0.0207172	0.892696	0.999217	1173.44
Agt	186.598	-0.163702	0.636053	0.797048	139.089	-0.0577056	0.864243	0.952603	117.331	-0.546661	0.149528	0.415597	175.443	-0.729025	0.0849085	0.22899	224.244	-0.465727	0.0749687	0.702406	210.938	-0.262542	0.403582	0.900613	261.271	0.230017	0.358587	0.787402	197.76	0.210017	0.372203	0.999674	254.268	0.688788	0.000933344	0.0179622	242.941	0.483325	0.0391277	0.184885	145.664	-0.34672	0.269252	0.99893	137.404	-0.638059	0.0168188	0.719743	157.241
Agtr1a	52.4822	-0.869159	0.123138	0.28513	34.0269	-1.23114	0.32005	0.633764	28.0528	-1.49183	0.00165447	0.0163009	41.4969	-1.73997	0.000149765	0.0015611	85.3274	-0.529504	0.166246	0.869018	80.1693	-0.334571	0.456615	0.91695	95.9218	0.0866463	0.808887	0.957803	73.1512	0.202528	0.615328	0.999674	91.183	0.609364	0.0733697	0.315796	86.4943	0.410967	0.279761	0.608305	31.2471	-0.877667	0.294218	0.99893	30.2493	-0.954316	0.0210867	0.76959	32.5709
Ahcy	4571.55	-0.21464	0.0876471	0.223754	4727.78	-0.368939	0.129085	0.38315	4299.05	-0.383233	0.0088525	0.0572924	4849.73	-0.02066	0.863217	0.930775	6899.01	0.149546	0.231635	0.939561	5945.46	0.156301	0.272815	0.82706	5790.7	-0.128019	0.272741	0.722125	7198.94	0.0127092	0.913137	0.999674	6830.22	-0.285374	0.00407241	0.0494165	5868.41	-0.294233	0.00508542	0.0434224	3855.46	0.0153974	0.924472	0.99893	4051.79	0.00041608	0.996142	0.999947	4396.63
Ahcyl1	3255.15	-0.0447496	0.789006	0.890067	3511.54	0.0659871	0.718417	0.887392	3188.84	-0.0933233	0.520599	0.802199	3296.89	0.172594	0.215144	0.435162	4392.08	0.069883	0.581258	0.996546	3844.79	0.111641	0.372798	0.885195	3680.74	-0.221731	0.0472711	0.323116	4507.15	0.048035	0.711006	0.999674	4217.4	-0.299458	0.0109805	0.0961049	3659.51	-0.343019	0.000914488	0.0116218	2988.95	0.202331	0.169928	0.99893	3064.86	0.0764797	0.492281	0.999217	3154.02
Ahcyl2	4893.16	-0.816311	2.24101e-05	0.000318809	5382.93	-1.22412	2.75553e-05	0.00120955	4053.16	-1.16247	2.27125e-11	4.10792e-09	4623.67	-0.470747	0.101558	0.26065	10113.6	0.264623	0.0903257	0.747683	8277.19	0.12615	0.37206	0.884488	7544.3	-0.365134	0.00345451	0.0726844	10529.8	-0.132183	0.482794	0.999674	9380.02	-0.638198	2.97016e-05	0.00141005	7479.59	-0.501195	0.000218523	0.00368669	3441.81	-0.121484	0.56683	0.99893	3498.67	-0.206848	0.122673	0.999217	3943.38
Ahdc1	579.524	-0.401229	0.132363	0.301593	608.297	-0.440807	0.0934232	0.316906	559.401	-0.517381	0.000241131	0.00359425	585.04	-0.152976	0.457123	0.681785	932.179	0.0855787	0.695757	0.996546	825.098	0.169276	0.515675	0.929325	775.816	-0.226852	0.303986	0.745654	973.058	0.089762	0.554422	0.999674	894.123	-0.319246	0.0262209	0.168639	785.211	-0.404483	0.00774522	0.0592524	474.626	0.0656119	0.764693	0.99893	503.657	0.063086	0.659884	0.999217	525.262
Ahi1	109.256	-0.247422	0.448953	0.659869	98.4026	-0.364199	0.361697	0.674253	79.7964	-0.284758	0.456009	0.759962	121.373	-0.917477	0.0019782	0.0129023	154.863	-0.0695016	0.811195	0.996546	127.365	-0.304852	0.403794	0.900613	179.14	0.527138	0.0651878	0.378037	140.457	-0.228242	0.459198	0.999674	195.607	0.589074	0.0226278	0.15197	169.738	0.821658	0.00857694	0.0637906	87.4424	-0.176084	0.586209	0.99893	86.4775	-0.337474	0.182034	0.999217	96.807
Ahnak	20564.7	0.024092	0.928373	0.962362	23218.6	0.280057	0.319144	0.632899	21047.4	0.0271621	0.878522	0.953176	20076	0.430542	0.0611852	0.180507	26573.4	0.0453274	0.724307	0.996546	23585.8	0.129288	0.395516	0.89879	21083.5	-0.428416	0.000428134	0.0201132	27371.1	0.0905433	0.451139	0.999674	23959.1	-0.481058	2.80057e-07	3.44213e-05	20844.1	-0.566974	8.30949e-08	4.36226e-06	19808.3	0.326082	0.199566	0.99893	20095.9	0.146832	0.40274	0.999217	20052.9
Ahnak2	530.979	-0.797584	0.0671392	0.183546	911.057	-1.74004	1.73082e-05	0.000870072	915.952	-1.83948	9.78164e-08	5.87972e-06	510.455	-1.05545	0.00151223	0.0103322	1562.89	1.11024	0.0267342	0.46299	1554	1.59231	0.00745419	0.136934	929.828	0.0427702	0.926557	0.986813	2452.68	0.488968	0.0294111	0.818447	1628.56	-1.07285	1.57079e-09	4.74534e-07	1631.02	-1.5585	1.63398e-22	8.95918e-20	410.445	0.178723	0.648953	0.99893	507.762	0.556252	0.0651975	0.999217	402.071
Ahr	357.726	-0.714911	0.00169496	0.0106482	312.767	-0.663719	0.0972594	0.324489	285.274	-0.603869	0.0615818	0.230192	337.633	-0.290881	0.262321	0.494557	590.148	-0.264796	0.160291	0.860849	524.211	-0.248198	0.266811	0.821565	518.44	-0.430835	0.0248233	0.231564	533.408	0.0238346	0.890978	0.999674	523.152	-0.174146	0.293042	0.660903	453.917	-0.192881	0.29792	0.628341	254.149	-0.192534	0.502191	0.99893	270.158	-0.125094	0.536417	0.999217	297.449
Ahsa1	1874.05	0.892616	8.42345e-06	0.000141495	1726.33	0.675468	0.0239633	0.134641	1831.43	0.620595	3.25006e-05	0.000723477	2015.77	0.611918	0.00263468	0.0160479	1571.65	0.15842	0.284087	0.963818	1388.82	0.250896	0.114899	0.61077	1501.53	0.246478	0.0727718	0.401473	1684.9	0.0986503	0.495183	0.999674	1764	0.0801537	0.540503	0.832637	1590.45	-0.0139248	0.912594	0.968842	1857.09	-0.036655	0.868084	0.99893	1974.44	-0.00785315	0.950455	0.999217	2071.21
Ahsa2	1009.25	0.730274	0.00021645	0.00205809	911.795	0.918148	3.944e-05	0.0015798	1028.89	0.891934	4.90874e-05	0.00100644	1097.91	0.56133	0.0170863	0.0691067	824.995	-0.18501	0.240825	0.946831	750.529	-0.0584104	0.74991	0.962002	862.468	0.170527	0.266232	0.716537	792.592	0.133269	0.348598	0.999674	907.492	0.348097	0.00989588	0.0900311	837.913	0.219373	0.13035	0.397248	998.652	0.0215891	0.907205	0.99893	1090.18	0.113591	0.44713	0.999217	1109.53
AI413582	259.06	0.742862	0.0391504	0.123517	257.835	0.0114376	0.98051	0.992526	266.286	-0.0380765	0.869796	0.953176	306.958	-0.477685	0.0464542	0.148061	280.538	0.596717	0.0492448	0.605407	246.891	0.750801	0.0352172	0.346232	322.902	1.08998	0.000144732	0.0100439	349.338	0.161556	0.504427	0.999674	418.912	0.487385	0.0192365	0.13705	392.076	0.329895	0.117686	0.373866	248.278	-0.122076	0.73692	0.99893	267.325	-0.0258202	0.906108	0.999217	271.783
AI661453	2187.13	1.10824	0.000933546	0.00663805	2174.72	0.861201	0.00686705	0.0596556	2403.2	0.600792	0.00305014	0.025766	2290.44	1.10733	1.491e-07	4.32055e-06	1712.77	0.313424	0.0815613	0.722484	1611.76	0.619244	0.00272147	0.068068	1399.21	-0.0277826	0.87687	0.972066	2057.19	0.312073	0.0143918	0.613118	1752.58	-0.348466	0.00573132	0.0626754	1657.66	-0.655808	1.46965e-07	7.34418e-06	2291.12	0.0899629	0.76761	0.99893	2470.71	0.124793	0.564092	0.999217	2477.5
AI854703	1518.78	-0.869135	0.00581507	0.0280699	1538.99	-0.967769	0.000680509	0.0120854	1178.3	-0.828083	0.00629814	0.0443299	1485.08	-1.22495	0.000782708	0.00605677	2916.3	0.00335016	0.979353	0.999824	2387.17	-0.22177	0.113802	0.609171	2815.15	0.12487	0.287494	0.734442	2723.74	-0.218972	0.0852488	0.999674	3143.47	0.114217	0.307785	0.674191	2617.86	0.337324	0.0018197	0.0199439	1069.22	-0.0830498	0.781625	0.99893	1085.28	-0.174122	0.479443	0.999217	1119.67
Aif1	83.1153	0.72772	0.138338	0.311655	41.8928	1.5394	0.00299535	0.0337327	49.5728	0.836611	0.187403	0.475361	85.3529	0.437438	0.362016	0.600825	48.8491	-1.53178	0.00163358	0.0977006	52.3221	-0.77998	0.190441	0.738288	71.5144	0.183601	0.653195	0.916272	31.5996	0.753551	0.252122	0.999674	55.3724	1.70915	0.000110084	0.00387597	59.5015	0.951724	0.0784266	0.290117	69.9028	-0.699484	0.111428	0.99893	70.3717	-0.666531	0.0924258	0.999217	87.9204
Aifm2	337.192	-0.269077	0.367416	0.588548	301.442	-0.582912	0.0644213	0.252748	252.317	-0.327504	0.245169	0.555792	330.059	-0.721642	0.00209579	0.0135127	498.949	0.0204709	0.922455	0.996568	402.845	-0.251528	0.344509	0.870577	493.209	0.207383	0.335812	0.772317	463.14	-0.264615	0.148612	0.999674	553.83	0.178262	0.281436	0.647633	458.807	0.447766	0.0276214	0.145741	261.775	-0.27962	0.324136	0.99893	268.136	-0.301751	0.160348	0.999217	286.785
Aimp1	1451.45	0.507447	0.00101057	0.00707465	1460.95	0.488312	0.0283425	0.149994	1517.77	0.681201	4.40727e-06	0.000138631	1578.67	0.337157	0.0640355	0.186479	1484.22	0.104123	0.475196	0.996546	1236.82	-0.019277	0.906171	0.984602	1405.69	0.170747	0.283642	0.731653	1473.03	-0.117072	0.413247	0.999674	1623.41	0.0589082	0.694759	0.905077	1379.62	0.179734	0.282792	0.61126	1425.43	0.106105	0.506059	0.99893	1550.89	0.167503	0.0993923	0.999217	1547.3
Aimp2	538.339	0.623505	0.00129074	0.00859409	521.988	0.815909	0.00150529	0.0210951	490.328	0.335529	0.09368	0.30542	570.671	0.313625	0.106638	0.26905	481.935	-0.0932146	0.656259	0.996546	453.838	0.167756	0.484123	0.924281	502.272	0.242947	0.238958	0.686136	498.497	0.26685	0.164255	0.999674	543.984	0.327691	0.0673497	0.299375	520.119	0.064964	0.737347	0.902489	538.994	0.120614	0.500731	0.99893	530.892	-0.106344	0.402112	0.999217	568.917
Ajuba	121.776	0.749045	0.0732097	0.195963	104.898	0.155075	0.630908	0.849964	130.636	0.517837	0.115581	0.352792	141.63	1.12909	0.00265121	0.0161199	116.773	0.304375	0.465911	0.996546	101.139	0.358767	0.494633	0.924281	90.6934	-0.193143	0.677928	0.92166	129.685	0.0563557	0.849804	0.999674	113.704	-0.504741	0.106586	0.389702	97.9054	-0.559136	0.146046	0.426878	112.224	-0.276946	0.363384	0.99893	132.899	0.13067	0.593315	0.999217	143.733
Ak2	5507.65	0.877566	2.87538e-06	5.72629e-05	5604.7	0.768292	0.000340559	0.00754343	5451.81	0.748686	0.000787151	0.00909601	5774.05	0.653495	0.000132053	0.00140457	4768.19	0.220677	0.0955634	0.764354	3989.18	0.145211	0.296091	0.847565	4314.91	0.162729	0.227349	0.675447	4977.92	-0.0693648	0.58111	0.999674	5189.92	-0.0662877	0.608059	0.864036	4422.06	0.00781019	0.952726	0.983056	5706.93	0.133881	0.434329	0.99893	5869.6	0.0296741	0.840817	0.999217	6018
Ak4	443.967	2.05467	1.66737e-08	7.21678e-07	309.672	1.68533	6.35166e-05	0.00223623	357.819	1.92588	9.97512e-06	0.000275761	552.645	2.25536	2.65239e-08	9.61084e-07	172.312	-0.0234364	0.938731	0.996568	143.542	-0.193044	0.653672	0.955124	161.635	0.0188461	0.95659	0.994017	161.983	-0.165929	0.639667	0.999674	178.944	0.0350835	0.902361	0.971356	150.13	0.202199	0.621823	0.855201	447.19	-0.363888	0.295559	0.99893	467.962	-0.30285	0.286274	0.999217	597.265
Ak6	1195.45	0.676245	0.00052642	0.0042201	1272.06	0.72884	0.0024381	0.0291584	1160.05	0.533789	0.00108973	0.0117544	1205	0.610654	1.70578e-05	0.000255619	1130.44	0.149713	0.356403	0.986126	968.774	0.135745	0.440577	0.913394	983.394	-0.0241207	0.874504	0.971354	1172.98	-0.00800766	0.961152	0.999674	1157.15	-0.181376	0.211577	0.563149	995.545	-0.169151	0.238531	0.561952	1239.61	0.224599	0.216949	0.99893	1232.86	0.00771213	0.950655	0.999217	1260.26
Akap11	824.077	-0.598765	0.000559658	0.00442519	872.361	-0.514418	0.0226539	0.129854	692.931	-0.41585	0.0643577	0.237353	804.657	-0.345768	0.0594772	0.177198	1412.74	0.00550843	0.971148	0.999307	1150.71	-0.238234	0.175727	0.716669	1192.75	-0.268878	0.0943374	0.458242	1314.47	-0.236951	0.0771761	0.999674	1334.07	-0.282079	0.0447113	0.233998	1063.86	-0.0405514	0.793192	0.930218	652.6	0.111874	0.504169	0.99893	658.889	-0.0418607	0.764551	0.999217	703.227
Akap12	223.153	-1.42649	0.00691893	0.0323137	152.416	-1.25843	0.0317381	0.161164	134.91	-1.21271	0.00862483	0.0561528	195.404	-1.90391	2.08735e-13	2.63096e-11	422.382	-0.737261	0.00119404	0.0795336	394.204	-0.627065	0.0183501	0.239682	488.97	0.00381339	0.985484	0.996977	323.34	0.116096	0.605507	0.999674	435.938	0.732186	5.4853e-05	0.00228467	409.327	0.620175	0.00157261	0.0178709	118.368	-0.570586	0.297896	0.99893	124.622	-0.415135	0.308658	0.999217	127.521
Akap13	3433.52	-0.293995	0.332039	0.554039	3644.2	-0.102044	0.711955	0.885017	3483.64	-0.239421	0.358919	0.68022	3274.18	0.107353	0.465353	0.687708	5061.58	-0.0255238	0.857084	0.996546	4566.53	0.101209	0.514768	0.92852	4107.68	-0.434885	0.00122539	0.0379872	5150.9	0.13342	0.341463	0.999674	4538.92	-0.416717	0.000772793	0.0157981	4021.12	-0.545336	1.2057e-05	0.000343921	2979.27	0.192852	0.482221	0.99893	3172.7	0.171191	0.435615	0.999217	3125.7
Akap6	95.0051	-1.3089	0.0178957	0.0679498	86.8699	-2.27843	0.00366252	0.038623	63.2687	-1.15397	0.0623118	0.232159	86.6638	-1.84186	0.00768914	0.0373371	221.945	0.0758258	0.754101	0.996546	166.925	-0.469122	0.138245	0.656827	206.38	0.0907742	0.741048	0.942822	197.081	-0.537947	0.0284044	0.815334	236.35	0.0072366	0.976311	0.992584	180.8	0.550866	0.0762959	0.28512	49.3355	-0.89123	0.179288	0.99893	56.9868	-0.312876	0.50177	0.999217	57.1011
Akap8l	559.194	-0.752719	0.0386129	0.122211	538.906	-1.02268	0.000638329	0.0115345	419.712	-0.669036	0.000557212	0.00695897	629.451	-1.11766	7.96459e-06	0.000135751	1030.54	0.0290113	0.893375	0.996546	818.166	-0.309537	0.172967	0.713719	1067.81	0.336955	0.118684	0.508098	944.035	-0.332794	0.132861	0.999674	1200.63	0.301669	0.143181	0.458077	993.457	0.637817	0.00300475	0.029246	392.42	-0.235167	0.469609	0.99893	406.869	-0.224185	0.351827	0.999217	457.607
Akap9	2544.13	-0.961767	3.17922e-07	8.84197e-06	2734.85	-1.05355	0.000352457	0.00771644	2142.75	-0.88951	5.9544e-05	0.00116878	2350.66	-0.629849	0.00171033	0.0114124	5201.1	0.0723744	0.594855	0.996546	4270.62	-0.115951	0.436894	0.913394	4151.47	-0.375742	0.00789017	0.119672	5020.6	-0.181631	0.133557	0.999674	4768.37	-0.455735	0.000373724	0.0094575	3802.07	-0.269482	0.0433717	0.19871	1773.65	0.000717217	0.997392	0.999494	1850.84	-0.0321611	0.830318	0.999217	1948.14
Akip1	250.31	0.721755	0.00109357	0.00753671	222.455	0.67451	0.0178204	0.110684	243.806	0.663578	0.0232374	0.116544	267.896	0.418205	0.0686493	0.195462	216.345	-0.0315639	0.912363	0.996546	193.884	0.0646195	0.857023	0.976692	221.905	0.252844	0.363229	0.789531	217.905	0.10027	0.72214	0.999674	244.773	0.276807	0.205562	0.554897	223.849	0.180954	0.497563	0.788044	241.991	-0.0595542	0.745961	0.99893	261.33	0.0176009	0.910354	0.999217	269.911
Akr1a1	13995.6	0.892579	2.30545e-08	9.67055e-07	13675.4	0.840044	0.000124046	0.003613	14770.4	0.786835	1.51057e-06	5.69824e-05	15229.2	0.605535	0.000455042	0.00390348	11583	0.120896	0.284988	0.963818	10268.4	0.216116	0.0816021	0.523837	11311	0.268422	0.0113314	0.147645	12277.1	0.10134	0.388761	0.999674	13117.1	0.139627	0.182517	0.521188	11878.3	0.0424782	0.692235	0.894009	14370.2	0.0890802	0.590481	0.99893	15462.3	0.123087	0.277024	0.999217	15571.5
Akr1b7	77.4085	-1.43754	0.0016864	0.0106056	98.9854	-2.26425	0.00466475	0.0455312	66.3164	-2.44735	2.56711e-10	3.55523e-08	75.2342	-2.03685	3.51428e-06	6.8632e-05	221.046	0.47695	0.219864	0.929949	187.9	0.512662	0.218862	0.773816	183.247	0.197459	0.621597	0.910237	257.463	0.0437076	0.909521	0.999674	242.342	-0.287512	0.423692	0.766414	209.799	-0.324386	0.385515	0.712717	43.0691	-0.330057	0.580006	0.99893	42.0843	-0.485605	0.134508	0.999217	45.1976
Akr1b8	1272.52	0.604337	0.0826416	0.214561	1456.67	0.476266	0.220718	0.521961	1615.65	0.165052	0.535656	0.810364	1469.82	0.768728	0.000506941	0.00425801	1364.58	0.379495	0.118365	0.804847	1324.24	0.776225	0.00287899	0.0708319	1091.25	-0.0145232	0.948809	0.991479	1721.58	0.402356	0.124132	0.999674	1402.9	-0.402269	0.0563192	0.268196	1369.19	-0.799346	0.000161384	0.00285819	1323.59	0.275773	0.395435	0.99893	1472.66	0.350346	0.128181	0.999217	1452.37
Akr1c14	2612.29	-0.717378	0.00591224	0.0284597	2422.03	-0.575545	0.0749554	0.277606	1522.67	-0.398281	0.188731	0.477235	2429.07	-0.760321	0.00364958	0.0209151	4363.63	-0.229351	0.236363	0.94304	3360.88	-0.855796	2.26201e-05	0.00171039	4157.04	-0.13636	0.460704	0.841565	3416.74	-0.619769	0.000798522	0.101653	4282.44	0.0839572	0.622318	0.870422	3252.51	0.708736	1.06584e-05	0.000310763	1920.8	-0.070631	0.787845	0.99893	1746.49	-0.526681	0.0129031	0.648703	2043.87
Akr1c18	24.3325	3.13195	2.62811e-05	0.000361273	27.2638	3.08518	0.00714809	0.061355	14.2299	0.946416	0.270026	0.587153	23.6566	4.77969	5.33106e-05	0.000667438	5.48878	0.431614	0.756144	0.996546	6.40621	1.26771	0.405238	0.90086	2.80588	-1.75947	0.383283	0.801397	8.25482	0.829755	0.479745	0.999674	3.95946	-2.19723	0.177933	0.514537	4.87464	-3.04297	0.0771696	0.286757	31.7055	0.392987	0.580837	0.99893	22.7815	-0.92207	0.0504463	0.966955	30.1535
Akt1	4811.54	0.397141	0.118579	0.277538	5032.95	0.542779	0.025067	0.138503	4748.95	0.188231	0.175019	0.456229	4917.09	0.447203	0.00164592	0.0110453	5096.12	0.0373009	0.772832	0.996546	4671.84	0.228623	0.105177	0.590216	4507.27	-0.0927775	0.459654	0.841565	5402.05	0.197353	0.0723005	0.999674	5096.59	-0.13748	0.210562	0.561592	4679.31	-0.330599	0.00210407	0.0222455	4765.21	0.206312	0.368174	0.99893	4810.6	0.0336311	0.833542	0.999217	4957.39
Akt1s1	1402.76	0.626471	0.000219982	0.00208413	1424.49	0.307997	0.167111	0.443244	1531.99	0.379058	0.055305	0.21338	1579.8	0.286861	0.032489	0.112865	1464.24	0.337965	0.0162526	0.366901	1266.82	0.396553	0.0146744	0.211002	1363.22	0.355683	0.00998046	0.136794	1646.15	0.0643885	0.649309	0.999674	1696.49	0.0100985	0.936257	0.981872	1509.75	-0.0505125	0.717769	0.898321	1373.93	0.0403067	0.809452	0.99893	1520.23	0.16259	0.20291	0.999217	1528.56
Akt3	231.054	-0.413234	0.206272	0.409849	231.907	0.00101225	0.998058	0.999104	314.66	-0.315985	0.156026	0.426343	238.207	-0.556155	0.227699	0.4518	334.403	-0.247856	0.221848	0.93033	368.271	0.506434	0.0382671	0.363184	344.77	0.075627	0.725592	0.938326	385.818	0.761444	0.000286585	0.0482314	355.011	0.316208	0.106717	0.389997	392.842	-0.439859	0.0599613	0.244616	195.574	0.186365	0.588081	0.99893	248.004	0.614193	0.00413755	0.398428	202.081
AL731706.1	655.432	0.761384	2.24009e-05	0.000318809	641.25	0.669807	0.0346255	0.170728	579.372	0.817302	0.000608215	0.007431	656.052	0.348328	0.149658	0.341788	588.532	0.138791	0.40351	0.996546	464.707	-0.173415	0.402501	0.900613	566.426	0.246894	0.163341	0.590033	562.978	-0.305277	0.0551243	0.97738	661.006	0.100729	0.520343	0.825412	538.398	0.410705	0.0279144	0.146583	659.663	0.0648111	0.773213	0.99893	658.713	-0.107966	0.466545	0.999217	680.966
Alad	1272.41	0.66777	0.000391651	0.00330198	1430.27	1.04439	0.00093322	0.0150768	1381.45	0.70694	0.00516901	0.0384062	1451.26	0.694873	0.00118296	0.00850081	1140.05	-0.0177126	0.915347	0.996546	1038.03	0.140665	0.447544	0.913394	1089.66	0.0774251	0.604792	0.905223	1174.44	0.16429	0.344119	0.999674	1208.46	0.0866097	0.542254	0.833525	1110.97	-0.072829	0.610523	0.850569	1384.24	0.378596	0.0908395	0.99893	1403.33	0.192746	0.225435	0.999217	1442.67
Alas1	3167.25	0.262891	0.188328	0.385739	3084.75	0.845987	1.24603e-05	0.000672187	3163.81	0.58411	0.00331341	0.0275986	3296.78	0.787017	3.58175e-07	9.47066e-06	3134.53	-0.389884	0.0143707	0.344769	2937.9	-0.189332	0.290237	0.842949	2849.28	-0.448267	0.00281737	0.0647178	2847.61	0.206337	0.156029	0.999674	2744.18	-0.0660491	0.594727	0.86313	2535.3	-0.267797	0.0320043	0.161656	3082.43	0.214339	0.184592	0.99893	3226.79	0.144009	0.28955	0.999217	3340.61
Alb	38.1094	-0.426371	0.258913	0.476458	68.3218	-0.757167	0.150193	0.418489	164.488	-1.52523	0.000312332	0.00435437	37.535	-0.000615104	0.999084	0.999418	90.2993	1.00356	0.0265271	0.462064	196.556	2.97833	7.02498e-15	4.58591e-12	49.0799	-0.391381	0.462406	0.841596	260.085	1.97811	1.72566e-08	1.07093e-05	85.7958	-1.40062	0.000716549	0.0149691	196.774	-3.37742	2.98096e-27	2.82653e-24	37.8892	0.686371	0.0458748	0.99893	75.8902	1.89579	4.24593e-12	6.22059e-09	34.5144
Aldh16a1	1665	1.11256	1.43236e-08	6.37558e-07	1541.77	0.72707	0.000447679	0.00908485	1708.43	0.739857	0.00071243	0.00844947	1858.26	0.707275	0.000168803	0.0017177	1301.2	0.313044	0.0413645	0.568281	1138.56	0.4024	0.0263933	0.296891	1247.63	0.406352	0.00845265	0.124202	1464.29	0.0947204	0.4668	0.999674	1536.56	0.0855517	0.494175	0.811863	1385.31	-0.00534798	0.969564	0.98921	1686.22	-0.0530975	0.761405	0.99893	1830.6	0.0414427	0.777593	0.999217	1911.48
Aldh18a1	764.341	0.662381	0.0294579	0.0995572	751.77	0.624648	0.112143	0.352741	741.329	0.0416982	0.868002	0.953176	808.776	0.702118	0.0200074	0.0777184	715.668	0.103618	0.682472	0.996546	707.365	0.535437	0.0146215	0.210704	629.775	-0.0393555	0.833279	0.958755	836.384	0.437393	0.151566	0.999674	728.864	-0.151215	0.522131	0.82579	724.149	-0.584358	0.00115815	0.013948	759.613	0.0880762	0.766536	0.99893	764.744	-0.0727584	0.728301	0.999217	830.04
Aldh1a1	406.528	-1.24444	0.000524234	0.00420584	366.983	-1.24097	1.1828e-05	0.000643265	261.635	-1.38861	2.9326e-08	2.15008e-06	378.848	-1.62243	6.49737e-19	1.75643e-16	829.672	-0.256318	0.180976	0.88883	718.87	-0.337964	0.0659682	0.477076	850.292	0.0540957	0.726581	0.93899	732.472	-0.0754309	0.732412	0.999674	873.422	0.302006	0.0923536	0.359241	763.944	0.382522	0.0144394	0.0929918	245.988	-0.243346	0.457903	0.99893	236.485	-0.478358	0.0631885	0.999217	259.272
Aldh1a3	2229.08	5.39958	4.97357e-09	2.54934e-07	2552.32	4.99615	8.92187e-09	1.61301e-06	3209.45	4.40443	5.766e-09	5.30918e-07	2397.27	5.24649	8.66185e-15	1.3182e-12	129.128	0.837444	0.00711146	0.238542	138.131	1.47953	2.63737e-05	0.00192009	89.968	0.137149	0.710897	0.933501	200.806	0.648679	0.0108194	0.529031	138.096	-0.709046	0.0132012	0.108524	148.523	-1.353	1.67789e-05	0.000448171	3025.4	0.466591	0.577227	0.99893	3377.97	0.504389	0.435376	0.999217	2945.46
Aldh1a7	207.918	0.0695749	0.736836	0.863346	220.326	-0.548114	0.058145	0.237697	155.602	-0.681235	0.225114	0.528466	176.455	-0.224773	0.416301	0.650214	310.375	0.489026	0.0240383	0.445932	241.428	0.247092	0.378228	0.888911	231.155	-0.0947775	0.688906	0.92626	336.944	-0.236859	0.318739	0.999674	311.848	-0.59207	0.00389385	0.0479467	241.617	-0.351637	0.174342	0.471804	179.557	-0.111057	0.601317	0.99893	166.966	-0.490539	0.111718	0.999217	180.046
Aldh1b1	3090.66	-0.622059	0.0207451	0.0760491	2793.58	-0.866447	0.017456	0.108791	2067.35	-0.573952	0.0129157	0.0752466	2929.87	-0.995051	2.61883e-06	5.3324e-05	5232.56	-0.0561828	0.676857	0.996546	4125.95	-0.463389	0.00209543	0.0573581	5107.08	0.0990038	0.455604	0.839356	4579.13	-0.401212	0.000202453	0.0390341	5592.24	0.147313	0.189108	0.530828	4482.28	0.552833	1.10175e-06	4.38247e-05	2207.15	-0.286558	0.341272	0.99893	2191.3	-0.407461	0.0382589	0.903025	2396.65
Aldh1l1	5571.55	0.464937	0.0015245	0.00980701	5196.95	0.680474	0.000620656	0.011294	5482.68	0.830144	9.84222e-06	0.000273315	5527.8	0.526696	0.000225193	0.00218132	5297.87	-0.175886	0.174329	0.881873	4551.05	-0.269933	0.0669937	0.479371	4942.73	-0.147488	0.23119	0.678798	4802.3	-0.0879164	0.40806	0.999674	5182.28	0.0203437	0.839573	0.954917	4424.22	0.112485	0.271316	0.600157	5364.63	0.0622121	0.659348	0.99893	5787.5	0.109071	0.336	0.999217	5716.67
Aldh3a1	27.153	0.0748966	0.941744	0.969632	13.8413	-0.0941488	0.935193	0.982426	21.6058	4.04446	0.0002806	0.0040029	23.6423	0.781384	0.525619	0.732622	26.1945	-0.820599	0.258622	0.950908	18.2014	-3.91658	0.00206201	0.0571988	24.1798	-0.834839	0.26159	0.710774	12.001	-3.08074	0.0120561	0.554219	19.3872	-0.0227314	0.973389	0.991654	10.8718	3.07383	0.0169584	0.104509	19.7536	-0.994168	0.330138	0.99893	26.1142	0.0536052	0.938934	0.999217	25.6458
Aldh3b2	270.737	0.765672	0.00296883	0.0165091	179.195	-0.0343604	0.909976	0.972282	242.551	-0.447661	0.27013	0.587222	292.788	0.780239	0.0192953	0.075624	235.185	0.0529502	0.829269	0.996546	268.289	0.880457	0.00252294	0.0644889	214.152	0.010408	0.97017	0.996224	311.047	0.833163	0.00220617	0.202597	243.427	-0.0508773	0.843424	0.954917	279.471	-0.880294	0.00433624	0.0385728	227.322	-0.732466	0.00268418	0.526066	254.432	-0.321405	0.188751	0.999217	301.528
Aldh4a1	614.652	-0.344557	0.0175863	0.0670495	578.316	-0.626013	0.0203956	0.1214	484.966	-0.358797	0.0916128	0.301154	597.443	-0.545836	0.00173934	0.0115759	956.582	0.0625971	0.673945	0.996546	770.229	-0.203118	0.265609	0.820571	874.333	0.0307383	0.839856	0.960986	902.257	-0.258771	0.0775972	0.999674	996.981	-0.0398171	0.767747	0.931278	809.41	0.223735	0.155078	0.442381	477.28	-0.199362	0.276736	0.99893	494.452	-0.206824	0.0918614	0.999217	527.061
Aldh6a1	591.598	-1.39323	1.18495e-06	2.73571e-05	591.397	-1.1071	0.000411397	0.00851124	412.025	-1.08681	5.74346e-05	0.00113618	558.687	-1.49256	4.90089e-09	2.15608e-07	1278.88	-0.244861	0.145875	0.843051	1065.78	-0.493608	0.0089268	0.153623	1251.8	-0.0699741	0.644253	0.916272	1086.07	-0.242307	0.165131	0.999674	1285.23	0.167535	0.238092	0.598584	1069.58	0.414324	0.00367724	0.0339099	367.051	0.0567092	0.843909	0.99893	358.499	-0.178346	0.413242	0.999217	378.173
Aldoa	35009.9	0.62565	0.000101489	0.00110639	35659.4	0.589666	0.0462902	0.205062	36320.9	0.544884	0.0230884	0.115969	39587.1	0.343056	0.0697622	0.197965	34018.6	0.145043	0.190155	0.900117	29586.3	0.181734	0.115163	0.61077	33531.4	0.316187	0.00282236	0.0647571	35743.2	0.0429013	0.687622	0.999674	39167.7	0.163146	0.121295	0.418813	34967.6	0.124686	0.227064	0.548058	35186.2	0.128518	0.545035	0.99893	37295.2	0.112236	0.457345	0.999217	38431.3
Aldob	1765.85	-0.886507	0.0100437	0.0432785	2256.7	-0.92567	0.0672816	0.259705	1883.71	-1.18143	0.0400792	0.171542	2045.33	-0.66702	0.256254	0.487069	3818.3	0.307638	0.0374998	0.542766	3412.99	0.461671	0.00836648	0.14695	3174.52	0.0185924	0.90606	0.98107	4371.64	0.159936	0.25312	0.999674	3961.75	-0.297333	0.0274781	0.173885	3565.99	-0.453176	0.00416062	0.0373163	1368.33	0.283997	0.489776	0.99893	1416.69	0.175322	0.579052	0.999217	1542.72
Aldoc	661.011	0.941097	2.97732e-07	8.40661e-06	650.607	0.498427	0.0310486	0.159369	631.732	0.396853	0.097635	0.314637	731.793	0.459478	0.0247059	0.091292	595.393	0.418226	0.0115977	0.312556	507.559	0.446869	0.0313442	0.327396	558.18	0.453022	0.0107666	0.142246	680.107	0.0339757	0.838516	0.999674	710.97	0.0271625	0.860888	0.956286	628.102	-0.00372003	0.984226	0.99486	666.613	-0.00600882	0.973554	0.99893	683.711	-0.0852733	0.569186	0.999217	736.955
Alg1	546.746	0.561124	0.00358448	0.0191642	546.092	0.62536	0.0172653	0.107904	497.426	0.591431	0.00209406	0.0194674	546.367	0.38593	0.0388099	0.129126	530.075	0.0376111	0.831731	0.996546	442.49	-0.0989691	0.653948	0.955312	492.539	0.051587	0.774564	0.95523	512.396	-0.129381	0.443605	0.999674	556.634	0.00634694	0.96682	0.989751	469.229	0.140408	0.437567	0.752298	543.315	0.124755	0.519939	0.99893	543.614	-0.0544562	0.673562	0.999217	561.222
Alg10b	1096.16	0.111359	0.623779	0.790093	1173.09	-0.0235609	0.904263	0.970051	1057.3	-0.159926	0.389139	0.706907	1115.46	0.399156	0.0548512	0.167075	1448.57	0.228971	0.159766	0.859997	1249.16	0.255332	0.15574	0.688746	1125.09	-0.278188	0.116584	0.504233	1559.45	0.0325624	0.831097	0.999674	1374.14	-0.515239	0.00142979	0.0243368	1169.72	-0.5438	0.00208874	0.0221307	1010.13	0.117821	0.526511	0.99893	1033.15	-0.000883444	0.995308	0.999947	1098.36
Alg3	357.765	0.661594	0.00127985	0.00853766	311.391	0.526728	0.0921679	0.314723	351.545	0.317086	0.218333	0.520125	380.651	0.425352	0.0519339	0.160545	322.808	-0.00880816	0.968725	0.998685	309.76	0.323795	0.190105	0.738183	320.481	0.190917	0.372409	0.795079	351.955	0.338922	0.127737	0.999674	356.619	0.191409	0.34292	0.708546	346.13	-0.142684	0.488499	0.785831	337.352	-0.120716	0.571853	0.99893	366.739	-0.00569037	0.971594	0.999217	383.051
Alg5	843.766	0.408884	0.00199145	0.0121007	842.28	0.355439	0.159174	0.431897	817.127	0.296307	0.0901863	0.297978	857.665	0.215496	0.071458	0.201441	911.17	0.107873	0.496406	0.996546	788.799	0.11915	0.553897	0.935695	837.399	0.0907331	0.567835	0.886825	939.342	0.0169417	0.918192	0.999674	969.444	-0.0244683	0.853831	0.954917	849.222	-0.0374556	0.821355	0.94379	809.118	0.0744911	0.645833	0.99893	842.555	0.0194637	0.828593	0.999217	853.488
Alg8	354.406	0.74959	0.00661344	0.0311703	347.785	0.651644	0.159116	0.431837	387.989	0.445487	0.0472301	0.192387	387.831	0.781144	0.00135976	0.00951181	321.612	0.152038	0.577705	0.996546	303.189	0.445564	0.118866	0.617033	283.228	0.0135938	0.957414	0.994205	365.334	0.299269	0.310376	0.999674	333.221	-0.147063	0.557603	0.841635	316.135	-0.442277	0.0737587	0.278859	355.251	0.075753	0.812484	0.99893	388.804	0.154835	0.374911	0.999217	396.239
Alg9	934.252	0.456129	0.0325091	0.107418	928.636	0.450674	0.030781	0.158307	1028.21	0.228499	0.137503	0.394476	1071.25	0.778599	1.10887e-05	0.000178961	971.389	0.0726522	0.679429	0.996546	927.349	0.396749	0.0496006	0.417176	830.895	-0.154118	0.41234	0.816689	1086.01	0.329863	0.0563719	0.977955	952.763	-0.23535	0.164106	0.494619	910.711	-0.560852	0.0035443	0.0330167	904.312	0.0911809	0.603454	0.99893	995.283	0.184151	0.146429	0.999217	1053.4
Alkbh3	358.336	0.471266	0.0253289	0.0885535	343.727	0.454264	0.0677357	0.260956	321.465	0.68202	0.00230782	0.0208856	374.482	0.14547	0.398668	0.634463	363.873	0.0336202	0.876095	0.996546	291.602	-0.268009	0.298222	0.847565	362.229	0.235476	0.244876	0.693629	336.927	-0.296216	0.187624	0.999674	408.124	0.193662	0.297792	0.666561	336.785	0.494694	0.0159542	0.10007	343.27	0.0337497	0.858489	0.99893	353.218	-0.0469133	0.749652	0.999217	367.338
Alkbh5	2634.06	0.0848161	0.695244	0.839432	2634.82	0.0559841	0.70067	0.878722	2543.04	-0.040918	0.838849	0.944831	2493.8	0.412294	0.00340411	0.0196952	3318.82	0.0614101	0.616228	0.996546	2941.45	0.144757	0.338174	0.86894	2629.71	-0.412806	0.000525113	0.0225776	3436.07	0.089903	0.515588	0.999674	3008.16	-0.481882	9.8509e-06	0.000616728	2615.42	-0.567174	1.25781e-05	0.000355588	2375.13	0.0569005	0.742478	0.99893	2499.38	0.0329881	0.828675	0.999217	2537.99
Alkbh7	408.775	0.41675	0.164085	0.35137	363.708	0.187846	0.589864	0.828022	342.019	0.310037	0.353601	0.675562	428.914	-0.265688	0.340965	0.579727	431.699	0.0568874	0.78231	0.996546	358.102	-0.0952554	0.679268	0.960855	472.634	0.503869	0.00931105	0.131915	418.439	-0.145684	0.498921	0.999674	536.099	0.439405	0.0197203	0.139406	466.589	0.589285	0.00307038	0.0296707	371.253	-0.155798	0.601907	0.99893	381.321	-0.194415	0.417988	0.999217	403.405
Alms1-ps2	6.78405	1.12201	0.51802	0.714309	11.4269	7.19011	0.00152294	0.0212681	6.16863	0.0420329	0.984982	0.994911	5.5532	0.603557	0.675126	0.828631	2.35757	-4.84245	0.11212	0.794965	5.3428	0.803408	0.706876	0.960855	4.42866	0.0342653	0.986956	0.997344	3.28942	5.65463	0.0171733	0.668714	2.49322	4.87403	0.0548556	0.264261	5.61977	-0.772798	0.647978	0.86791	10.6579	1.26022	0.348681	0.99893	6.75418	-0.249706	0.859303	0.999217	6.62244
Alox12	63.139	2.30726	0.000570863	0.00449291	83.2531	3.5922	0.0221078	0.12793	58.37	0.902236	0.267449	0.583868	85.5604	2.75227	0.000106047	0.0011643	17.4327	-0.590878	0.517295	0.996546	27.4814	1.17223	0.13561	0.652529	18.806	-0.0988602	0.906797	0.981309	27.0809	1.76639	0.0397523	0.887538	17.2601	0.487864	0.580734	0.854593	27.8257	-1.28228	0.0874665	0.312147	87.6057	0.716973	0.457245	0.99893	69.3191	-0.208691	0.698207	0.999217	90.463
Alox12b	11.5852	6.65394	0.000638646	0.0049167	6.9789	-0.971302	0.671062	0.872998	14.0414	6.78033	0.000964515	0.0106533	46.7349	20.5623	5.96071e-09	2.56198e-07	6.65883	6.03228	0.123152	0.812149	0	NA	NA	NA	0	NA	NA	NA	7.90011	-5.91365	0.180205	0.999674	6.84891	-6.11571	0.118056	0.412895	0	NA	NA	NA	10.4104	-1.56718	0.255426	0.99893	16.1496	0.248305	0.813289	0.999217	38.094
Alox15	29.8177	-2.01805	0.00238966	0.0139081	26.5669	-0.00594926	0.99582	0.998028	20.4504	-0.341497	0.745371	0.90996	41.2031	-0.970417	0.226014	0.449948	59.993	-1.27977	0.00613926	0.216406	56.0704	-1.31069	0.0297936	0.31884	76.0646	-0.0949064	0.834806	0.95902	34.2596	-0.0278095	0.967032	0.999674	59.1393	1.17644	0.0153337	0.118746	55.2361	1.20882	0.0537695	0.227223	18.1547	0.740299	0.39074	0.99893	17.2927	0.356542	0.590891	0.999217	23.9456
Alox5	20.3267	-1.46217	0.00783223	0.0356401	19.5726	-1.06942	0.130731	0.385981	23.3646	-1.10153	0.208829	0.506739	23.5164	-0.979902	0.231538	0.457091	43.459	-0.340508	0.535046	0.996546	44.9179	0.207264	0.751093	0.962002	43.4872	-0.09487	0.871851	0.970887	45.0598	0.549885	0.310275	0.999674	43.1645	0.237977	0.648558	0.88287	44.9261	-0.311736	0.614704	0.851038	12.3109	0.0627174	0.909684	0.99893	15.8765	0.579098	0.275009	0.999217	15.6883
Alox5ap	60.8654	0.00183049	0.996244	0.998099	38.6421	-0.0141434	0.976821	0.992484	59.8856	0.0753721	0.883264	0.954305	69.25	-0.732364	0.053851	0.164761	64.8258	-0.612241	0.186814	0.89684	68.3649	0.0211352	0.970053	0.995789	91.861	0.620932	0.125269	0.522693	61.8867	0.641652	0.192144	0.999674	88.5153	1.22484	0.000473447	0.0112515	93.6255	0.586018	0.166502	0.460821	46.3711	-0.608092	0.0726685	0.99893	58.4526	0.105034	0.722319	0.999217	57.2903
Alpi	54.5334	1.37569	0.0897987	0.227424	119.054	1.41942	0.0252224	0.13898	72.0555	0.749392	0.224122	0.527272	93.8673	2.56587	0.000349799	0.00314238	54.5663	1.23469	0.0127061	0.326121	39.3073	0.988641	0.144974	0.669193	26.3265	-0.414638	0.556285	0.883002	70.9914	-0.232601	0.604231	0.999674	52.1921	-1.65569	0.000687586	0.014546	36.4462	-1.41078	0.0338807	0.16807	89.5316	1.31007	0.0573298	0.99893	69.4306	0.376136	0.498608	0.999217	88.9163
Alpk1	529.995	-0.462462	0.152368	0.333602	512.007	-0.0910253	0.795237	0.924345	370.169	-0.0757586	0.756992	0.917018	501.122	-0.561967	0.0324692	0.112816	776.979	-0.279283	0.10313	0.781219	629.513	-0.678853	0.000850235	0.030056	766.912	-0.0784321	0.667871	0.91969	627.701	-0.394215	0.020367	0.71154	777.738	0.192996	0.250235	0.613462	628.084	0.590526	0.00280566	0.0276904	435.145	0.106081	0.740885	0.99893	405.928	-0.283797	0.211454	0.999217	441.527
Alpk3	5.28463	5.522	0.0112126	0.0471201	1.01169	-2.02093	0.515957	0.786138	4.18161	1.84857	0.308998	0.6295	11.7561	2.3565	0.109989	0.275074	1.34064	3.7093	0.270557	0.959502	0.660155	3.21544	0.465325	0.918826	1.62003	4.10428	0.157261	0.580985	2.34395	-0.48606	0.828883	0.999674	3.19053	0.407819	0.816716	0.947044	2.58035	0.897306	0.658653	0.875933	4.03428	-3.79787	0.0320104	0.99893	5.78508	-0.455879	0.704872	0.999217	10.5787
Alyref	1214.04	1.0479	1.4277e-05	0.000220208	1065.78	0.89717	0.0189513	0.115492	1185.29	0.884473	2.81505e-06	9.47892e-05	1219.5	0.991026	6.60997e-05	0.000793415	896.536	0.0547457	0.763248	0.996546	797.626	0.149311	0.437265	0.913394	802.147	-0.0400292	0.813161	0.957803	928.912	0.100709	0.612185	0.999674	912.544	-0.103135	0.5484	0.835932	814.437	-0.199371	0.249302	0.575619	1211.53	-0.0726871	0.795342	0.99893	1304.51	0.000501474	0.997475	0.999947	1333.86
Amd1	3062.75	0.572557	0.0428546	0.13255	2715.64	0.799613	0.0110653	0.0821523	2707.83	0.754874	0.00167836	0.0164788	2837.43	0.741289	0.00135787	0.00950405	2679.69	-0.250073	0.0980606	0.76887	2356.04	-0.272937	0.0476811	0.409196	2411.88	-0.33659	0.0527333	0.341842	2408.88	-0.0165624	0.921704	0.999674	2452.29	-0.094447	0.607497	0.864036	2116.19	-0.0737553	0.708436	0.898321	2937.56	0.0026908	0.992155	0.999092	3024.46	-0.073541	0.716612	0.999217	3093.88
Amd2	141.833	0.610422	0.482738	0.688333	6.31193	-0.601779	0.61772	0.841247	94.3349	0.326199	0.86321	0.953176	81.1734	1.86184	0.0874935	0.233722	71.3161	-3.61673	8.724e-07	0.000275789	106.464	-0.279664	0.884544	0.982247	76.2008	-1.99095	0.231036	0.678762	49.4816	3.34737	0.0308685	0.818447	22.5998	1.61768	0.108504	0.394014	57.1392	-1.71679	0.424696	0.745185	85.9932	-4.76959	1.80385e-14	1.83407e-10	121.416	-0.554007	0.535979	0.999217	120.499
Amdhd2	1313.71	0.79377	3.11585e-07	8.72523e-06	1209.47	0.748266	0.000443147	0.00905107	1332.32	0.802512	0.000243701	0.00362456	1403.77	0.442489	0.0276262	0.0995107	1110.63	0.0209162	0.887563	0.996546	975.511	0.0623969	0.702609	0.960855	1134.06	0.29214	0.0324228	0.263646	1120.85	0.0474233	0.749008	0.999674	1272.75	0.263715	0.0442375	0.232863	1145.46	0.220118	0.0986661	0.334976	1300.6	-0.0056123	0.971149	0.99893	1415.11	0.0833723	0.532552	0.999217	1423.87
Amfr	3536.7	-0.158245	0.244098	0.458249	3467.37	-0.197276	0.153765	0.423633	3337.12	-0.204353	0.168331	0.446012	3614.06	0.141645	0.329538	0.56769	4946.17	0.0121056	0.919076	0.996546	4357.32	0.0631195	0.637936	0.951647	4170.43	-0.266325	0.0192066	0.202057	4989.92	0.0572736	0.63133	0.999674	4675.78	-0.286031	0.00783929	0.0772896	4072.95	-0.338949	0.00272838	0.0271449	2998.58	-0.0054199	0.960176	0.99893	3203.57	0.0305483	0.742426	0.999217	3400.09
Amhr2	9.84294	2.46531	0.00628709	0.0299703	4.45848	-1.26332	0.432324	0.731154	9.75926	-0.681796	0.647861	0.873691	15.1821	1.00416	0.226744	0.450615	6.14231	1.65125	0.250126	0.947827	8.26605	2.70525	0.0770132	0.509708	6.23332	1.83045	0.21692	0.663994	13.2095	1.06501	0.25221	0.999674	10.2329	0.179498	0.85592	0.95508	12.6701	-0.878329	0.402293	0.72559	7.8777	-2.03516	0.0174791	0.942804	10.2296	-0.423473	0.574103	0.999217	14.4128
Amigo1	357.117	-0.801432	0.000359507	0.00307808	285.782	-0.839817	0.0381397	0.181458	275.203	-0.495443	0.0316226	0.145818	331.801	-0.63238	0.00244765	0.0152108	593.428	-0.356369	0.0516353	0.61729	519.34	-0.429347	0.0311906	0.327	563.035	-0.271373	0.0999208	0.469972	505.475	-0.0666224	0.744364	0.999674	553.188	0.0777861	0.651662	0.884762	476.898	0.148636	0.39925	0.722907	237.518	-0.374803	0.194971	0.99893	264.608	-0.111476	0.502659	0.999217	280.234
Amigo2	91.328	-0.679471	0.161023	0.346963	73.8093	-0.394754	0.425552	0.725886	64.2248	-0.436654	0.482157	0.779897	70.84	-1.11011	0.000365502	0.00325983	138.12	-0.494721	0.15598	0.854842	123.32	-0.536095	0.181404	0.724729	141.577	-0.161899	0.614256	0.908896	112.389	-0.0333161	0.940177	0.999674	133.421	0.325826	0.344421	0.709867	118.51	0.362893	0.360397	0.691002	65.7805	-0.204039	0.654499	0.99893	66.4636	-0.281498	0.501977	0.999217	63.198
Ammecr1	526.84	-0.237611	0.227738	0.437294	563.83	0.0914256	0.60825	0.835771	453.352	-0.232723	0.20937	0.507564	481.825	0.307497	0.135776	0.319606	738.488	-0.0950684	0.582318	0.996546	644.554	-0.104575	0.598597	0.939865	583.541	-0.61033	0.000458324	0.0206957	705.68	-0.00342024	0.985565	0.999674	626.601	-0.52344	0.00201281	0.0307118	526.723	-0.515603	0.00654936	0.0525519	472.344	0.257711	0.0939494	0.99893	450.88	-0.084276	0.514694	0.999217	479.727
Ammecr1l	517.596	-0.681077	0.0149749	0.059048	550.336	-0.690787	0.0337698	0.167912	473.1	-0.742088	0.0559995	0.215253	482.861	-0.120589	0.681888	0.832901	935.003	0.0561912	0.743052	0.996546	812.734	0.0688368	0.712079	0.961423	714.275	-0.547788	0.000975805	0.0329906	947.237	0.0185523	0.91296	0.999674	815.57	-0.611457	7.48256e-05	0.00285534	686.916	-0.625821	4.11844e-05	0.000928012	395.736	0.0674673	0.807258	0.99893	413.807	0.0214753	0.933226	0.999217	436.76
Amn1	331.103	-0.453525	0.0267072	0.0925468	357.368	-0.396582	0.257716	0.565452	291.403	-0.125704	0.593854	0.845961	358.183	-0.865553	6.9268e-05	0.000824514	542.283	0.0622901	0.776928	0.996546	426.438	-0.301	0.235533	0.790287	550.98	0.316432	0.116584	0.504233	499.662	-0.356683	0.0951157	0.999674	626.369	0.247747	0.153502	0.476567	512.518	0.608039	0.000393988	0.00596849	274.452	0.137011	0.563637	0.99893	282.396	0.0377087	0.796757	0.999217	284.723
Amot	385.005	-0.607236	0.00571463	0.0277354	408.544	-0.590128	0.082193	0.294702	343.438	-0.563507	0.0648549	0.238433	367.074	-0.0380361	0.808906	0.90193	671.435	0.048997	0.791794	0.996546	566.635	-0.0461109	0.813999	0.974826	516.805	-0.530194	0.00291543	0.0660496	658.614	-0.0891605	0.656136	0.999674	588.08	-0.586751	0.00106313	0.0196845	478.165	-0.49369	0.006365	0.051386	301.805	0.0855748	0.729398	0.99893	312.517	0.00903894	0.962804	0.999217	334.478
Amotl1	517.558	-0.737232	0.00566256	0.0275375	460.684	-0.74236	0.0235989	0.133293	445.746	-0.415688	0.00795662	0.0529492	503.395	-0.593959	0.0351115	0.119799	875.407	-0.208349	0.252357	0.947827	756.53	-0.28731	0.199052	0.750672	814.65	-0.189745	0.295247	0.741416	786.775	-0.0719939	0.666856	0.999674	843.365	0.011073	0.937098	0.98207	722.156	0.0877618	0.600107	0.845532	364.976	-0.197173	0.46357	0.99893	411.598	0.0435289	0.789284	0.999217	421.007
Amotl2	320.166	-0.807937	2.90659e-05	0.000391372	342.234	-0.223068	0.578384	0.822227	308.028	-0.463361	0.0127666	0.0745066	357.259	-0.680082	0.00080339	0.0061806	547.084	-0.273658	0.130374	0.825081	501.479	-0.136448	0.503252	0.924281	557.854	0.0220293	0.897701	0.97909	510.018	0.143597	0.428041	0.999674	568.905	0.287669	0.0781392	0.327772	524.989	0.148685	0.382324	0.709268	256.271	0.328227	0.235761	0.99893	266.205	0.217672	0.10221	0.999217	275.387
Ampd1	20.1433	7.45164	0.00221605	0.013106	1.2463	-2.31	0.50653	0.780486	5.87031	3.21376	0.245177	0.555792	35.3215	2.24784	0.282684	0.517272	1.7081	4.05523	0.237749	0.94304	0.361016	2.37107	0.595275	0.93856	5.21068	5.78953	0.00402781	0.0795561	2.43832	-1.65304	0.597221	0.999674	7.57327	1.76653	0.252639	0.616255	6.4661	3.34253	0.0712976	0.273075	14.9814	-5.6813	0.000547608	0.247458	16.3076	-1.83543	0.299882	0.999217	34.3652
Ampd3	1037.78	0.0968464	0.718743	0.850429	995.508	-0.175744	0.530673	0.795039	936.721	-0.335309	0.0197819	0.103216	1014.43	0.23749	0.214868	0.434965	1342.77	0.152883	0.30634	0.972718	1201.72	0.284561	0.0818709	0.524831	1092.83	-0.220161	0.148848	0.566302	1453.93	0.137875	0.364768	0.999674	1292.86	-0.379869	0.00892673	0.084637	1150.26	-0.513976	0.000960472	0.0120373	900.744	-0.0967836	0.701513	0.99893	932.99	-0.133841	0.432551	0.999217	1004.22
Amph	24.7143	-0.304505	0.690903	0.83711	15.2273	-1.58935	0.203671	0.498948	18.8528	-0.691663	0.345534	0.668207	23.9658	-1.80265	0.00136393	0.00953448	35.8084	-0.0891601	0.878466	0.996546	32.3081	0.015614	0.982482	0.996245	46.1836	0.769088	0.162833	0.589628	35.4324	0.106533	0.849156	0.999674	50.2737	0.847127	0.0745828	0.318318	47.5093	0.743735	0.183358	0.484772	15.6255	-1.3647	0.151689	0.99893	19.1803	-0.361814	0.520308	0.999217	17.9382
Amt	108.671	-1.21955	4.82223e-05	0.000598332	87.9448	-1.20506	0.000648339	0.011648	63.2039	-0.796964	0.0820124	0.27992	89.9597	-1.25622	0.00617241	0.0315532	209.399	-0.410278	0.151339	0.848385	170.389	-0.851281	0.0158448	0.219452	200.343	-0.295494	0.299691	0.74406	159.192	-0.433318	0.155194	0.999674	193.144	0.108152	0.672964	0.895274	152.718	0.546203	0.0742451	0.280215	63.7798	-0.381923	0.178814	0.99893	64.5428	-0.424878	0.114578	0.999217	69.5992
Amy2a4	1.59812	-4.4972	0.161203	0.347256	1.89149	1.93416	0.485698	0.768759	0.898069	-2.17432	0.503665	0.790494	191.21	23.8915	1.37425e-11	1.12936e-09	3.97393	-2.9535	0.185224	0.89684	4.80386	-1.07801	0.645296	0.954759	3.25271	-5.19138	0.065276	0.378157	1.84751	1.88268	0.423927	0.999674	0.473803	-2.25573	0.572209	0.850228	1.18861	-4.11025	0.262857	0.590424	0.982045	3.47979	0.244944	0.99893	0.322875	1.23138	0.686967	0.999217	127.272
Amy2a5	0	NA	NA	NA	15.2489	5.87978	0.0930817	0.316331	2.98111	4.53877	0.243749	0.553761	41.5147	7.55152	0.0326328	0.113231	0.261131	1.40703	0.728261	0.996546	0	NA	NA	NA	0.168016	0.878056	0.829623	0.957803	0.309808	-1.28828	0.776334	0.999674	0.455945	-0.532217	0.895445	0.968532	0.196309	0.755812	0.868414	0.952833	8.44208	7.04026	0.0212142	0.986233	1.85539	4.39574	0.141021	0.999217	27.5713
Anapc1	1665.4	-0.221643	0.279567	0.499762	1580.37	-0.224959	0.342602	0.65668	1462.96	-0.236241	0.206778	0.50448	1619.96	0.216784	0.286733	0.521783	2341.61	-0.0620132	0.658942	0.996546	2045.51	-0.0588545	0.692446	0.960855	1921.29	-0.440004	0.00127728	0.0390265	2270.65	0.00950911	0.950725	0.999674	2092.38	-0.385597	0.00601444	0.064886	1782.7	-0.39054	0.00726403	0.0565843	1378.06	-0.0423621	0.826648	0.99893	1442.22	-0.0596678	0.675845	0.999217	1558.03
Anapc11	1018.11	0.70799	5.90844e-05	0.000710436	946.495	0.470974	0.0677239	0.260956	1118.81	0.654709	0.0183687	0.0979453	1139.7	0.292503	0.188933	0.399797	950.968	0.164429	0.299075	0.970211	835.277	0.237604	0.202223	0.755829	964.967	0.408803	0.00812995	0.121263	1016.02	0.0787855	0.550683	0.999674	1132.06	0.236498	0.0606305	0.2815	1025.14	0.161685	0.23445	0.55668	985.358	-0.0564608	0.767279	0.99893	1130.61	0.194138	0.249217	0.999217	1112.95
Anapc13	1128.53	0.906954	0.000266075	0.00243894	866.52	0.445676	0.107674	0.344313	956.714	0.796012	0.00127005	0.0132206	1171.85	0.137441	0.617232	0.795838	908.889	0.0707401	0.691094	0.996546	751.087	-0.0944893	0.658402	0.955722	1025.21	0.586229	0.0013088	0.0393995	881.986	-0.160103	0.299659	0.999674	1165.62	0.507793	0.000709118	0.0148759	1018.41	0.67122	0.000107088	0.00203248	1036.37	-0.375244	0.11488	0.99893	1121.49	-0.196685	0.279911	0.999217	1185.74
Anapc15	431.985	1.12944	7.36675e-07	1.82699e-05	423.081	0.930979	0.00370286	0.038824	447.576	0.84044	0.000168828	0.00269076	461.017	0.878945	0.000370578	0.00329305	327.179	0.256707	0.274264	0.960615	287.04	0.343087	0.180051	0.722417	297.537	0.211174	0.399662	0.811674	361.386	0.0925308	0.701402	0.999674	361.658	-0.0537062	0.82125	0.94908	323.046	-0.141658	0.587556	0.836659	453.48	0.0788262	0.730463	0.99893	479.781	0.0668468	0.670245	0.999217	489.435
Anapc16	1252.37	0.817645	2.44215e-08	1.00985e-06	1133.35	0.381795	0.0408536	0.189462	1303.36	0.645909	1.89273e-08	1.44683e-06	1314.93	0.361003	0.0253313	0.0931338	1146.62	0.276745	0.0675709	0.678863	971.423	0.255639	0.143539	0.665825	1091.03	0.350486	0.0208556	0.211819	1236.91	-0.0151973	0.908963	0.999674	1329.84	0.0663175	0.611217	0.865379	1162.01	0.0854276	0.541027	0.812117	1201.05	-0.139338	0.302898	0.99893	1359.09	0.0965389	0.250655	0.999217	1338.51
Ang4	64.8865	3.24221	8.00683e-05	0.000912394	87.7371	3.61637	4.40488e-09	8.49973e-07	111.757	3.11481	4.1808e-06	0.000132761	51.0846	2.69109	2.95529e-05	0.000405046	12.9494	0.291119	0.758925	0.996546	13.6547	0.889264	0.405504	0.90086	11.0549	0.0627958	0.950533	0.992156	17.0755	0.598189	0.490651	0.999674	13.6317	-0.234228	0.78495	0.935325	14.4815	-0.834161	0.371964	0.701638	92.9488	0.700574	0.277146	0.99893	107.405	0.780596	0.153874	0.999217	71.1049
Angel2	1028.98	-0.195555	0.100893	0.246855	1056.09	-0.549118	0.000447314	0.00908485	974.198	-0.367163	0.0300079	0.140127	1060.37	-0.192597	0.164804	0.364209	1597.94	0.250588	0.0725757	0.695502	1330.76	0.166474	0.318238	0.859045	1335.45	-0.0307523	0.825985	0.957803	1680.71	-0.0781836	0.52389	0.999674	1633.05	-0.288716	0.0115424	0.0995864	1364.27	-0.206512	0.105325	0.348594	848.865	-0.0819282	0.420994	0.99893	918.204	0.00814164	0.929406	0.999217	959.451
Angpt2	58.2015	-1.13867	0.000137362	0.00140717	35.8156	-1.22145	0.181852	0.466438	31.1261	0.0352373	0.968288	0.988721	57.253	-0.526059	0.0843214	0.227781	99.0413	-0.763842	0.0404223	0.562358	79.5086	-1.57491	0.00124948	0.0406418	99.4032	-0.457291	0.191419	0.631296	60.4435	-0.806212	0.117939	0.999674	84.7819	0.298273	0.420525	0.76471	64.1757	1.10812	0.0218614	0.124909	31.9919	-0.809359	0.137692	0.99893	35.9277	-0.377182	0.388901	0.999217	45.5914
Angptl1	23.1854	-0.618049	0.266915	0.485227	16.9882	-1.45895	0.199728	0.493845	17.5431	-0.708745	0.406213	0.720908	22.6008	-1.98376	0.000559029	0.00462014	38.6609	-0.10911	0.851322	0.996546	33.0858	-0.187125	0.780683	0.968452	47.5072	0.653386	0.237341	0.685041	36.1541	-0.0715755	0.912345	0.999674	51.6118	0.754292	0.166531	0.497506	46.5986	0.829717	0.181076	0.481447	14.5363	-0.916066	0.219779	0.99893	17.1722	-0.262949	0.602838	0.999217	15.6827
Angptl2	333.686	-1.21897	0.00401401	0.020898	274.818	-1.57049	0.00674293	0.0586805	253.396	-1.08908	0.00346459	0.0284715	339.683	-1.67877	5.06645e-09	2.21468e-07	676.524	-0.245846	0.143832	0.839989	593.634	-0.272235	0.168049	0.707744	735.176	0.223004	0.178639	0.614707	608.349	-0.0195547	0.909499	0.999674	760.866	0.461435	0.00308822	0.0411198	681.856	0.485532	0.00573353	0.0474326	188.301	-0.585512	0.231423	0.99893	217.147	-0.137262	0.671607	0.999217	220.624
Angptl7	166.07	-1.90785	0.0322655	0.106936	106.274	-2.16876	0.0144613	0.0967514	79.5831	-1.23839	0.0357476	0.158663	173.372	-3.1116	2.63217e-07	7.21038e-06	365.009	-0.746617	0.00610005	0.216406	309.197	-1.16246	0.000558118	0.0222367	501.827	0.459358	0.0887233	0.444265	242.661	-0.407923	0.130476	0.999674	464.145	1.1978	9.56642e-08	1.39893e-05	412.596	1.61128	3.42052e-09	2.54783e-07	68.0887	-1.01128	0.207384	0.99893	75.6457	-0.50236	0.359818	0.999217	73.0572
Ank	569.584	-1.32861	7.27969e-07	1.8076e-05	433.76	-1.36321	2.97533e-10	7.5581e-08	306.721	-1.20218	2.42642e-05	0.000573537	546.786	-1.16725	0.000400558	0.00350936	1114.94	-0.495453	0.000687976	0.0554726	948.572	-0.757908	5.65862e-05	0.00352925	1131.66	-0.189145	0.196114	0.638919	855.802	-0.256622	0.157757	0.999674	1066.97	0.298409	0.0361858	0.206973	896.571	0.558593	0.00200578	0.0214475	313.961	-0.515384	0.0367208	0.99893	308.696	-0.62044	0.0032718	0.359204	390.953
Ank1	241.633	-0.683906	0.22681	0.436032	197.001	-1.89796	0.000247388	0.00596083	125.19	-1.12556	0.0394079	0.1696	231.624	-1.31815	0.000951583	0.00708542	454.082	0.163487	0.425239	0.996546	329.509	-0.487035	0.0882012	0.542163	435.403	0.260365	0.195863	0.638919	405.504	-0.643261	0.0186345	0.692999	511.885	0.0885001	0.640813	0.878657	387.168	0.737086	0.00482504	0.0419161	146.806	-1.04907	0.0566446	0.99893	147.063	-0.92927	0.0373072	0.900244	178.482
Ank2	186.115	-1.31028	0.0102279	0.0439126	148.516	-1.57358	0.0225346	0.129503	102.366	-1.10538	0.0394352	0.169677	177.025	-1.7586	2.41498e-09	1.15118e-07	379.079	-0.334883	0.129943	0.824446	306.3	-0.775826	0.00488261	0.101294	407.315	0.117453	0.640653	0.914879	296.994	-0.435341	0.0447506	0.926696	408.995	0.444233	0.0492418	0.248179	336.487	0.882888	0.00164763	0.0184998	101.991	-0.594462	0.310032	0.99893	103.345	-0.568778	0.173758	0.999217	115.757
Ank3	824.905	-1.40757	1.68024e-06	3.65175e-05	948.579	-1.38383	0.00105246	0.0164156	769.593	-1.6316	1.65873e-11	3.20009e-09	753.547	-1.47847	3.31956e-16	6.7525e-14	1988.67	0.0661764	0.648656	0.996546	1818.88	0.253678	0.130267	0.641315	1717.9	-0.132692	0.373263	0.795079	2126.88	0.193657	0.0827467	0.999674	1963.87	-0.20642	0.0858289	0.344934	1795.21	-0.39613	0.00196494	0.0211238	515.796	0.104145	0.763602	0.99893	535.028	0.0376501	0.861423	0.999217	518.495
Ankdd1b	221.181	1.79805	0.00125667	0.00841885	191.028	1.50616	7.02506e-05	0.00240668	244.39	1.20793	0.00072729	0.0085805	215.612	2.57198	2.32842e-08	8.54239e-07	109.319	0.205389	0.632051	0.996546	110.093	0.696418	0.170025	0.709961	72.8398	-0.861623	0.0825447	0.428384	134.725	0.500321	0.140012	0.999674	89.3261	-1.07289	0.00343479	0.0442691	89.6231	-1.56627	0.000133382	0.00243554	235.286	-0.0577807	0.896392	0.99893	264.154	0.123557	0.728156	0.999217	259.516
Ankfy1	1894.02	-0.209425	0.258946	0.476477	1968.81	-0.0473878	0.757173	0.906303	1820.71	-0.165468	0.225791	0.52938	1869.97	0.324275	0.00737808	0.0362031	2676.66	-0.0300842	0.835239	0.996546	2366.27	0.0240642	0.881672	0.981673	2138.66	-0.493899	0.000940678	0.032469	2663.32	0.0608524	0.612122	0.999674	2358.3	-0.471212	0.000201399	0.00605723	2031.82	-0.527485	5.30593e-05	0.00114714	1658.86	0.154919	0.277193	0.99893	1727.92	0.0820633	0.46472	0.999217	1804.88
Ankhd1	843.133	-1.33018	0.000317476	0.00280054	889.737	-1.20114	0.00180867	0.0237794	606.314	-1.42928	0.00014159	0.00234744	781.227	-0.798192	0.0205133	0.0791895	1872.7	-0.0910844	0.488761	0.996546	1592.52	-0.198132	0.19857	0.750672	1540.46	-0.464684	0.000378383	0.0184782	1744.15	-0.100442	0.453872	0.999674	1657.99	-0.380864	0.00158709	0.0261863	1364.73	-0.276163	0.0410362	0.191492	531.226	0.0593333	0.872137	0.99893	502.484	-0.285968	0.335612	0.999217	598.813
Ankrd10	1983.98	-0.574993	0.00103739	0.00721279	1716.39	-0.509411	0.0214837	0.125852	1541.26	-0.064996	0.701935	0.897387	1893.87	-0.530777	9.20643e-05	0.00104385	3067.47	-0.271614	0.0284848	0.479141	2515.9	-0.606844	7.24262e-06	0.000656426	2941.55	-0.158113	0.166569	0.594836	2523.73	-0.329131	0.0112141	0.536145	2983.6	0.106072	0.351643	0.716519	2420.03	0.43906	0.000172018	0.00300749	1465.65	-0.189834	0.298116	0.99893	1574.53	-0.0868414	0.498181	0.999217	1645.3
Ankrd11	2349.28	-0.809271	0.000302543	0.00270037	2722.56	-0.801074	0.000244654	0.00592245	2074.34	-1.04329	1.9599e-05	0.00048065	2338.46	-0.634158	0.0138558	0.0589864	4644.6	0.15398	0.249863	0.947827	3984.39	0.14616	0.332952	0.867824	3833.59	-0.175669	0.176255	0.610433	4834.03	-0.00127212	0.990396	0.999674	4533.18	-0.337047	0.00115575	0.020841	3862.12	-0.331223	0.000992232	0.0123258	1796.75	0.182651	0.368607	0.99893	1757.16	-0.0758002	0.665196	0.999217	1907.79
Ankrd12	515.796	-0.899914	0.000390582	0.00329707	489.38	-0.706129	0.0176324	0.109686	440.359	-0.348267	0.0458303	0.188581	505.515	-0.616286	0.0058588	0.0303349	927.424	-0.237486	0.258281	0.950908	778.178	-0.453962	0.0590141	0.452765	850.084	-0.264714	0.192788	0.633701	796.113	-0.209973	0.26247	0.999674	869.752	-0.0343349	0.835202	0.954917	715.928	0.179434	0.285223	0.613224	364.403	-0.0270643	0.910918	0.99893	402.25	0.109179	0.488003	0.999217	412.024
Ankrd13a	5564.43	0.114754	0.578902	0.757137	5910.63	0.296487	0.102646	0.335302	5357.42	0.0232764	0.858787	0.953176	5587.54	0.416624	0.00299724	0.0178333	6787.84	0.0130366	0.919096	0.996546	6059.3	0.110208	0.397586	0.899886	5645.09	-0.309474	0.00513586	0.0923573	6941.08	0.103492	0.456099	0.999674	6332.68	-0.330389	0.00538808	0.0604733	5583.2	-0.429239	8.05086e-05	0.00162791	5282.5	0.218458	0.207733	0.99893	5311.58	0.0333367	0.796733	0.999217	5547.93
Ankrd17	1721.72	-0.629992	0.00109573	0.00754899	1763.44	-0.485591	0.0291649	0.152735	1482.39	-0.496906	0.0159189	0.0877109	1661.45	-0.204668	0.385604	0.623218	2908	-0.0764619	0.562932	0.996546	2483.7	-0.162483	0.282574	0.834806	2421.66	-0.406563	0.00435111	0.0832265	2738.23	-0.0793717	0.496238	0.999674	2623.13	-0.337438	0.00843831	0.0815106	2180.81	-0.253438	0.0735924	0.278551	1344.06	0.089354	0.625745	0.99893	1377.37	-0.0165314	0.908733	0.999217	1476.5
Ankrd22	353.938	1.06299	4.08056e-08	1.56365e-06	311.902	1.20357	9.85648e-06	0.000565004	320.282	1.02117	0.00163356	0.0161184	373.938	1.2678	8.53044e-11	5.78409e-09	240.226	-0.167399	0.544025	0.996546	216.841	-0.0703419	0.817004	0.975369	220.254	-0.195983	0.449122	0.836494	230.343	0.103303	0.719775	0.999674	231.218	-0.0370145	0.881459	0.964909	207.504	-0.135802	0.585628	0.83554	360.986	-0.00649729	0.967213	0.99893	368.866	-0.0978051	0.583764	0.999217	405.263
Ankrd24	204.675	-1.04145	0.00184675	0.0113859	167.017	-0.992783	0.0194384	0.11732	116.949	-0.929246	6.51404e-05	0.00125194	213.909	-1.55961	9.61166e-09	3.91033e-07	370.037	-0.39629	0.104955	0.783171	309.572	-0.690998	0.00985229	0.163376	433.721	0.300844	0.137209	0.544379	292.767	-0.288932	0.312049	0.999674	431.425	0.690109	0.00118511	0.0211609	373.308	0.981128	3.46175e-06	0.000115816	128.877	-0.337122	0.334827	0.99893	123.34	-0.57512	0.011743	0.619821	144.088
Ankrd27	706.91	-0.375491	0.00652152	0.0308464	800.95	-0.130094	0.551389	0.807845	637.396	-0.195734	0.152384	0.420397	712.931	-0.0381196	0.798264	0.896776	1103.39	0.0302454	0.843319	0.996546	909.69	-0.157517	0.369663	0.882002	915.288	-0.298394	0.0554264	0.348893	1050.18	-0.181679	0.230822	0.999674	1033.18	-0.335753	0.0186657	0.13464	833.511	-0.150108	0.341628	0.67306	623.417	0.295724	0.0370427	0.99893	611.894	0.034534	0.673995	0.999217	649.522
Ankrd28	1014.35	0.323527	0.281297	0.501919	1225.73	0.483148	0.10219	0.334599	1069.92	0.237936	0.31255	0.634301	980.826	0.643042	0.0133284	0.0572991	1199.38	0.22848	0.165873	0.868439	1024.73	0.224995	0.250269	0.805926	900.352	-0.390637	0.0223872	0.219733	1280.36	0.00372678	0.977065	0.999674	1102.96	-0.626364	1.43592e-06	0.000135694	921.967	-0.625393	1.00725e-05	0.000294471	1056.66	0.414899	0.131647	0.99893	1046.54	0.156558	0.446172	0.999217	1022.1
Ankrd29	49.201	-2.89079	0.000125765	0.00131143	45.169	-3.79291	6.55169e-08	9.13051e-06	30.6655	-3.39708	4.10463e-05	0.000872173	46.14	-3.30654	9.70988e-11	6.47693e-09	156.337	-0.279984	0.462492	0.996546	142.751	-0.157819	0.735201	0.961423	159.245	0.0156393	0.967989	0.996224	144.877	0.132592	0.654773	0.999674	162.21	0.288976	0.307284	0.673809	149.003	0.16232	0.62274	0.855829	12.5747	-1.16192	0.164898	0.99893	13.6207	-0.665377	0.339863	0.999217	15.3018
Ankrd34a	7.05148	-1.28658	0.161875	0.348357	9.27105	-0.479371	0.736883	0.895957	5.41847	-1.55979	0.195173	0.487859	8.47028	-2.65785	0.0050067	0.0268869	15.3164	-0.0938528	0.914548	0.996546	13.7916	0.0214552	0.984747	0.996511	20.2617	0.824801	0.294058	0.740002	15.0887	0.1274	0.890008	0.999674	22.0311	0.907939	0.169436	0.501518	20.837	0.78514	0.346379	0.678022	5.58517	0.720675	0.506209	0.99893	4.29465	-0.253087	0.739651	0.999217	4.12123
Ankrd35	99.6292	1.78663	8.26549e-09	3.96471e-07	64.8118	0.786961	0.123288	0.37278	67.6392	1.04839	0.0952394	0.309276	91.6866	1.32128	0.000947602	0.0070743	52.4594	0.355016	0.44213	0.996546	41.571	0.124922	0.840781	0.975814	45.6887	0.195101	0.712914	0.934518	54.9008	-0.228655	0.622105	0.999674	57.4971	-0.166767	0.701744	0.907458	46.6706	0.060423	0.916334	0.970237	93.7567	-0.630419	0.0497845	0.99893	94.9538	-0.600765	0.0641361	0.999217	109.857
Ankrd37	279.123	2.17882	1.96584e-06	4.16497e-05	267.561	0.939537	0.090635	0.312198	230.288	1.14571	0.0203834	0.105545	302.458	0.137433	0.687685	0.837163	162.379	1.14894	0.0163483	0.367487	108.71	0.675948	0.166459	0.705478	205.562	1.7672	7.01405e-06	0.00110979	196.804	-0.466418	0.578462	0.999674	292.129	0.613303	0.406337	0.754314	243.594	1.07859	0.00582102	0.0479765	307.09	-0.0794867	0.846386	0.99893	294.272	-0.350238	0.318117	0.999217	316.178
Ankrd40	1497.29	-0.269562	0.0491663	0.146633	1352.95	-0.273713	0.132783	0.389597	1303.56	-0.240632	0.0792833	0.273742	1480.08	-0.294746	0.0071056	0.0351855	2099.64	-0.137906	0.269922	0.959465	1859.8	-0.101373	0.46745	0.920332	1986.73	-0.0683177	0.568656	0.887328	2000.25	0.0428521	0.704473	0.999674	2113.1	0.0618587	0.576425	0.851904	1874.02	0.0233801	0.834953	0.94866	1204.72	-0.122634	0.367363	0.99893	1284.88	-0.0607357	0.513121	0.999217	1341.96
Ankrd46	565.483	-0.566115	0.000860379	0.00622559	491.031	-0.606586	0.0316292	0.160774	488.719	-0.263154	0.272845	0.59062	565.031	-0.548421	0.00160797	0.0108527	888.253	-0.208279	0.21665	0.927916	766.981	-0.290307	0.128494	0.636649	858.315	-0.0739904	0.642649	0.915993	798.067	-0.0755547	0.637475	0.999674	891.485	0.12719	0.372877	0.732447	769.618	0.207026	0.154421	0.441117	413.703	-0.230136	0.237779	0.99893	466.355	0.0231859	0.872219	0.999217	479.488
Ankrd50	1163.87	0.652542	0.0246867	0.0868293	1230.68	0.612276	0.0201929	0.120461	1313.16	0.38807	0.1656	0.441741	1214.02	0.935251	2.59945e-06	5.29818e-05	1138.69	0.205186	0.259314	0.951254	1056.69	0.458251	0.0341455	0.340481	896.25	-0.265768	0.152312	0.572596	1300.37	0.260507	0.0609367	0.994915	1083.59	-0.477736	0.000238559	0.00683732	1000.8	-0.733521	2.49453e-07	1.17237e-05	1189.27	0.189607	0.451695	0.99893	1284.96	0.208178	0.324657	0.999217	1271.73
Ankrd52	1064.7	-0.686161	0.0785654	0.206769	1218.35	-0.574687	0.00753587	0.0636489	947.751	-0.750833	0.0121065	0.0716872	1014.11	-0.320523	0.387801	0.624841	1955.55	0.0976909	0.527955	0.996546	1658.21	0.035833	0.841642	0.975814	1547.11	-0.375702	0.0204669	0.209992	1967.95	-0.055294	0.661065	0.999674	1794.79	-0.480831	0.000272043	0.00747614	1486.51	-0.420878	0.00355415	0.0330454	850.945	0.232386	0.475833	0.99893	838.401	-0.0162218	0.953698	0.999217	888.854
Ankrd54	447.456	0.604375	0.00219836	0.0130354	458.236	0.236162	0.451886	0.745332	428.318	0.111134	0.616403	0.854492	521.388	0.328791	0.131756	0.312957	480.671	0.38322	0.0776225	0.709142	410.844	0.412313	0.102031	0.582371	440.007	0.355607	0.108521	0.486805	543.141	0.0338566	0.864256	0.999674	555.862	-0.0351625	0.850108	0.954917	489.278	-0.0658583	0.747042	0.90711	436.248	0.0317538	0.879852	0.99893	445.627	-0.0707233	0.601886	0.999217	497.929
Anks1b	7.07013	-2.45308	0.00946166	0.0412378	6.04177	-2.40438	0.141531	0.404748	4.1009	-0.239465	0.873349	0.953176	6.95811	-1.98667	0.146348	0.336548	19.3442	-0.450699	0.556732	0.996546	13.8723	-1.76854	0.137745	0.656791	19.2991	-0.203523	0.795367	0.957022	12.2425	-1.30258	0.217003	0.999674	18.4226	0.24198	0.725536	0.913945	12.7665	1.55107	0.156134	0.443761	2.51048	-0.403368	0.77726	0.99893	3.46682	0.430118	0.628734	0.999217	3.44438
Anks6	70.8741	-0.35047	0.42939	0.643454	47.2819	-1.62208	0.00276756	0.031838	40.192	-1.00097	0.20089	0.496159	58.5872	-0.698298	0.0197545	0.0769529	108.143	0.00281136	0.993682	0.999824	88.4979	-0.224055	0.627761	0.949265	96.3387	-0.104924	0.787972	0.957022	100.968	-0.222662	0.510083	0.999674	107.617	-0.114959	0.718339	0.910375	87.685	0.110651	0.786729	0.927267	45.0988	-1.26345	0.00519048	0.694398	47.4067	-0.869067	0.053086	0.984987	55.3451
Anln	484.201	0.0449655	0.894936	0.94456	555.954	-0.35946	0.325528	0.638597	515.905	-0.448126	0.120243	0.36214	497.723	0.660801	0.0509356	0.158346	730.162	0.483471	0.034481	0.519646	632.36	0.570946	0.00423474	0.0916388	477.392	-0.525331	0.00736626	0.115261	864.148	0.0936392	0.72286	0.999674	657.695	-1.01619	5.05346e-06	0.000383488	556.068	-1.10633	2.05351e-09	1.59584e-07	438.344	0.102	0.747681	0.99893	465.734	0.0928366	0.70483	0.999217	493.778
Ano1	4388.05	-0.457896	0.0173335	0.0663464	4777.6	-0.402948	0.0975911	0.325271	3922.96	-0.574523	0.0105554	0.0650703	3908.53	0.138329	0.51647	0.72742	7237.04	0.0765602	0.5497	0.996546	6226.05	0.0593761	0.681466	0.960855	5308.49	-0.667298	3.05362e-07	8.4173e-05	7321.98	-0.0105853	0.913951	0.999674	6124.47	-0.75115	3.9953e-12	2.66806e-09	5051.84	-0.736134	8.03238e-11	8.43357e-09	3639.44	0.15315	0.429225	0.99893	3628.04	-0.0443039	0.771825	0.999217	3800.47
Ano10	1500.29	-0.212061	0.171804	0.362342	1646.69	-0.434161	0.125526	0.376595	1480.44	-0.601413	8.61248e-05	0.00156969	1497.4	-0.126269	0.544223	0.747447	2367.65	0.271297	0.0633027	0.665648	2094.84	0.388231	0.00975171	0.162396	1893.79	-0.136891	0.296847	0.742459	2651.48	0.123539	0.392155	0.999674	2343.46	-0.415937	0.0011786	0.0211199	2069.24	-0.534812	1.48449e-06	5.64516e-05	1286.44	0.0693585	0.723852	0.99893	1336.39	0.0111408	0.917171	0.999217	1383.38
Ano4	16.9026	-2.71439	0.0081155	0.0366267	6.02615	-2.7273	0.0937951	0.317446	8.12599	-0.865823	0.347799	0.670898	10.4999	-2.14002	0.00867395	0.041016	36.8175	-1.71915	0.00587209	0.21341	35.615	-1.67759	0.0197266	0.249689	40.1818	-0.897649	0.112582	0.497129	17.1152	0.0485465	0.952475	0.999674	24.4103	0.815979	0.201028	0.548659	22.7462	0.77078	0.275206	0.604797	4.35952	-1.75964	0.207214	0.99893	6.63642	0.15293	0.853247	0.999217	5.93279
Ano7	516.973	0.187068	0.41044	0.627979	435.003	-0.552586	0.0938039	0.317446	489.852	-0.789614	0.000373494	0.00503385	519.133	0.360706	0.237377	0.463893	660.102	0.247753	0.305354	0.972562	669.328	0.756221	0.00754761	0.1375	520.499	-0.211758	0.473615	0.848245	829.845	0.513045	0.00347005	0.27698	638.623	-0.465471	0.0513929	0.254664	650.746	-0.976049	0.000633975	0.00877562	418.071	-0.474628	0.0295698	0.99893	461.061	-0.21054	0.110356	0.999217	516.703
Ano8	392.035	-0.192464	0.398536	0.617836	332.273	-0.259173	0.38014	0.69058	304.23	-0.15538	0.497858	0.787583	427.97	-0.501111	0.00310434	0.0183272	521.433	-0.185292	0.324226	0.979283	448.161	-0.28127	0.211285	0.767313	566.127	0.272131	0.142493	0.554174	470.86	-0.0904788	0.632408	0.999674	596.722	0.449722	0.00726067	0.0735391	526.705	0.543862	0.00486724	0.0421386	312.657	-0.237379	0.311806	0.99893	323.638	-0.235552	0.15299	0.999217	364.896
Ano9	1532.7	-0.180268	0.283402	0.504052	1528.15	0.00555899	0.977534	0.992484	1202.52	0.0531253	0.807227	0.930672	1565.31	-0.313671	0.124445	0.300862	2082.98	-0.103367	0.43302	0.996546	1684.72	-0.420435	0.00841995	0.147229	2032.24	0.053236	0.682915	0.923614	1831.09	-0.310547	0.0398885	0.889053	2190.38	0.148945	0.238533	0.599015	1790.61	0.464315	0.0016415	0.018452	1336.1	0.0995216	0.548446	0.99893	1290.88	-0.179217	0.200539	0.999217	1408.14
Anp32a	2305.68	0.561107	0.00521159	0.0257747	2170.75	0.338564	0.18336	0.469166	2500.08	0.504108	0.00377017	0.0303547	2500.73	0.233147	0.166963	0.367461	2329.92	0.155923	0.265379	0.955403	2047.44	0.229155	0.178481	0.720571	2266.2	0.292001	0.0304987	0.256137	2482.61	0.0790204	0.587151	0.999674	2657.77	0.128045	0.268748	0.634842	2390.93	0.0532074	0.698552	0.897325	2187.82	-0.0464434	0.817765	0.99893	2496.82	0.184623	0.163681	0.999217	2442.02
Anp32b	4405.12	0.855966	3.77801e-07	1.02966e-05	5016.23	0.813471	0.00491537	0.0472421	4930.61	0.649745	2.3966e-05	0.000568476	4719.83	0.676888	9.13595e-05	0.00103873	4028	0.331602	0.00983222	0.290169	3485.14	0.390006	0.00404798	0.089174	3487.81	0.157047	0.186633	0.62542	4518.57	0.064357	0.592358	0.999674	4366.67	-0.182412	0.102389	0.380779	3837.8	-0.242727	0.0198145	0.116543	4796.68	0.310718	0.127937	0.99893	4975.82	0.197471	0.0778692	0.999217	4869.87
Anp32e	1809.78	0.601957	0.0209635	0.0766691	2016.8	0.462129	0.0850423	0.301099	1985.24	0.435969	0.0109391	0.066658	1916.72	0.734351	0.00157462	0.0106838	1922.09	0.346882	0.0242985	0.447237	1625.01	0.335934	0.0180318	0.236369	1504.95	-0.115059	0.395421	0.809892	2124.51	-0.00471391	0.977976	0.999674	1916.96	-0.469802	0.00184925	0.0288984	1616.35	-0.46067	0.00060103	0.00840207	1859.66	0.231539	0.333845	0.99893	1967.81	0.18549	0.27825	0.999217	1964.14
Anpep	256.314	-1.01552	0.00327677	0.0178624	187.926	-0.805891	0.175668	0.457179	187.488	-0.235377	0.434342	0.742801	225.371	-0.913199	0.00584804	0.0302945	430.063	-0.625862	0.00248056	0.127987	374.236	-0.824972	0.00184772	0.0527489	437.342	-0.296816	0.164235	0.591112	317.451	-0.191446	0.385788	0.999674	393.291	0.320741	0.0866652	0.346557	335.319	0.517295	0.0299197	0.154357	159.955	-0.398443	0.372364	0.99893	183.471	-0.0362872	0.883573	0.999217	183.146
Antxr2	837.856	-0.30961	0.249503	0.464933	1006.27	0.130495	0.755967	0.905879	1028.78	-0.163959	0.49182	0.783482	878.551	-0.13934	0.569341	0.765018	1253.86	-0.0049447	0.975281	0.999824	1194.45	0.306447	0.0687977	0.48276	1113.26	-0.123565	0.413178	0.817008	1359.34	0.318255	0.0421221	0.908255	1240.46	-0.126301	0.38126	0.740332	1183.71	-0.439916	0.00139325	0.0161015	787.41	0.459462	0.150927	0.99893	865.619	0.465974	0.0161019	0.704193	783.525
Anxa1	11014.8	1.90266	3.06392e-09	1.68359e-07	13503.5	2.0951	3.96583e-07	4.1528e-05	14899.8	1.47737	4.55367e-18	4.39255e-15	13311.1	2.0433	3.48767e-12	3.36405e-10	5293.26	0.303154	0.0668038	0.677771	5415.29	0.837041	1.73661e-08	3.0918e-06	4441.16	0.0374347	0.791171	0.957022	6830.73	0.540282	0.00256738	0.2256	5526.27	-0.273323	0.0765823	0.323613	5689.67	-0.809327	8.87889e-11	9.22424e-09	14021	0.521312	0.126652	0.99893	14890.3	0.427964	0.0399297	0.912912	14406.1
Anxa11	7608.38	0.335639	0.126088	0.290279	8248.63	0.25805	0.257795	0.565492	8367.79	-0.0069869	0.964301	0.98667	7511.95	0.513852	0.00257728	0.0158155	8955.93	0.23675	0.0501516	0.609036	8315.94	0.494992	6.2531e-05	0.0038389	7012.16	-0.243979	0.0291531	0.251834	10348.4	0.264322	0.0211282	0.727126	8582.73	-0.488301	7.53506e-06	0.000508334	7941.73	-0.74843	6.16798e-14	1.17067e-11	7414.44	0.182195	0.364225	0.99893	7902.4	0.166636	0.244062	0.999217	7701.47
Anxa2	31608.7	1.95649	7.44752e-15	2.7963e-12	35921.6	1.72683	1.29928e-07	1.69311e-05	44452.6	1.16614	3.9594e-13	1.21524e-10	35497.2	1.69598	9.011e-17	2.08012e-14	16258.5	0.561442	0.000542442	0.0471758	17533.1	1.22663	3.10263e-16	2.43048e-13	13551.3	0.299824	0.0210266	0.212595	23701.9	0.671334	7.83477e-05	0.017884	18343.9	-0.269185	0.0512428	0.254363	19851.6	-0.936046	3.52173e-26	2.67367e-23	38334.3	0.35504	0.167584	0.99893	43281.4	0.450252	0.0049686	0.431475	39346.7
Anxa3	6564.96	0.528767	0.00248364	0.0143067	7802.17	0.613996	0.016225	0.103695	8146.37	0.349166	0.135418	0.390588	7249.3	0.363562	0.0427349	0.138972	7058.01	0.27278	0.0140423	0.341891	6537.95	0.528149	1.17373e-05	0.000980209	6323.27	0.188765	0.0867626	0.439351	8241.71	0.261574	0.00472365	0.325255	7740.96	-0.0919251	0.361364	0.723455	7267.17	-0.34931	0.000493907	0.00724312	7004.01	0.378434	0.0513217	0.99893	7568.99	0.360404	0.0179158	0.736081	7079.61
Anxa4	7335.05	0.454302	0.0211716	0.0772494	8199.88	0.490573	0.0121399	0.0868222	9329.55	0.120375	0.473408	0.772875	7931.92	0.600998	9.76628e-05	0.00109345	8033.65	0.213495	0.113113	0.797151	8062.15	0.692989	1.39115e-07	1.98863e-05	6666.81	-0.092586	0.40989	0.816148	9894.09	0.485799	0.00101815	0.121074	8052.49	-0.313755	0.0111737	0.0976249	8121.36	-0.795113	1.78083e-13	3.08348e-11	7480.54	0.273189	0.106411	0.99893	8396.94	0.373839	0.00493178	0.431475	7911.23
Anxa5	2104.56	0.455578	0.0530238	0.154575	2056.18	0.711679	0.00145996	0.0207042	2821.25	0.587663	0.000523231	0.00663688	2361.04	0.68519	0.000498316	0.00420125	2035.31	-0.137112	0.361023	0.986126	2076.68	0.380032	0.0121374	0.186634	1901.1	-0.106897	0.416243	0.819802	2251.68	0.523076	0.00076247	0.0996177	2020.71	0.0223824	0.867603	0.958399	2073.08	-0.496529	4.29486e-05	0.000961181	2065.41	0.142067	0.488549	0.99893	2560.71	0.526585	0.000619951	0.128443	2329.83
Anxa6	987.945	-0.521951	0.160003	0.345459	759.161	-0.746382	0.0736856	0.274498	745.337	-0.591958	0.00431147	0.0335399	982.532	-0.839024	0.000935495	0.00699408	1485.39	-0.284	0.0773808	0.708079	1339.84	-0.211616	0.283642	0.835314	1582.52	0.135935	0.365916	0.792033	1353.33	0.0787601	0.686196	0.999674	1614.26	0.411429	0.00416726	0.050263	1475.9	0.337534	0.0523409	0.223289	691.142	-0.497607	0.192964	0.99893	748.223	-0.276411	0.267447	0.999217	810.802
Anxa7	5481.37	0.267018	0.0275924	0.0946741	5926.53	0.296163	0.150932	0.419283	6532.85	0.140122	0.223199	0.526346	6168.24	0.24143	0.128497	0.307365	6493.05	0.153197	0.249796	0.947827	6102.84	0.438266	0.000566354	0.0223618	5906.68	0.108169	0.363702	0.790125	7364.29	0.291424	0.0331745	0.839252	6943.4	-0.0522259	0.673403	0.895464	6591.33	-0.340039	0.00190033	0.0205763	5327.55	0.203796	0.117224	0.99893	5983.62	0.324744	8.99174e-06	0.00498458	5804.9
Anxa8	5727.64	2.65514	1.13187e-09	7.21074e-08	7374.93	2.30176	4.30818e-08	6.45198e-06	8229.42	1.2731	9.21745e-12	1.94498e-09	6698.33	3.13889	2.59428e-34	2.80523e-31	2166.83	0.88746	0.107853	0.787132	2643.68	1.80668	0.00219692	0.0588569	1255.01	-0.352377	0.445351	0.835195	3782.46	0.926247	0.0420243	0.907131	2066.18	-1.24458	2.73526e-09	7.75328e-07	2570.1	-2.16805	1.99535e-52	5.6266e-49	7665.86	0.56375	0.140431	0.99893	8084.66	0.444115	0.0897823	0.999217	7649.08
Anxa9	19.6615	4.95592	3.20049e-06	6.27358e-05	18.2672	1.15711	0.267914	0.575549	33.1599	-0.0883637	0.87759	0.953176	36.404	2.87579	0.00323762	0.0189453	7.3499	3.61739	0.0131968	0.332272	17.3311	5.4372	2.09188e-05	0.00161289	4.09934	2.79649	0.115334	0.501886	27.1869	1.80995	0.0156135	0.635387	10.9982	-0.827419	0.390016	0.745714	21.6327	-2.64751	0.00159636	0.0180576	22.3944	-0.152254	0.818455	0.99893	28.6705	0.405906	0.329916	0.999217	35.1314
Aoc1	7282.78	-1.16712	1.31136e-05	0.000206117	7826.84	-1.15859	0.00116281	0.0176782	6886.68	-1.08525	1.25036e-07	7.07499e-06	6890.29	-1.07067	0.00132933	0.00933709	15734.6	0.00251695	0.987913	0.999824	13920.9	0.0664063	0.603767	0.94032	13668.7	-0.183146	0.245215	0.693629	15878.3	0.0702707	0.720757	0.999674	15262.1	-0.192528	0.292734	0.660594	13432	-0.259035	0.134636	0.405861	4822.05	0.0254979	0.930347	0.99893	5334.97	0.156523	0.414548	0.999217	5170.65
Aoc3	364.915	-1.6724	0.000337028	0.00292493	297.036	-2.25867	0.0512318	0.219169	241.813	-1.72085	0.000541479	0.00682985	347.098	-2.35181	8.7824e-10	4.7734e-08	855.996	-0.273392	0.117086	0.804424	750.585	-0.312139	0.127234	0.636052	926.624	0.188459	0.287481	0.734442	758.982	-0.0323022	0.858859	0.999674	949.729	0.453531	0.00567073	0.0622165	848.572	0.490892	0.00893292	0.0659906	167.528	-0.855422	0.284917	0.99893	189.312	-0.360984	0.355704	0.999217	189.583
Ap1b1	2594.08	0.133663	0.398166	0.617604	2535.36	0.147723	0.348705	0.663256	2350.62	0.0447435	0.685451	0.88888	2703.32	0.266382	0.00532346	0.0282174	3124.8	0.00587061	0.96382	0.998246	2725.75	0.0204761	0.876286	0.980606	2766.22	-0.122584	0.302553	0.745653	3113.36	0.0208427	0.87555	0.999674	3093.4	-0.136211	0.269198	0.635284	2690.89	-0.152507	0.190498	0.495429	2353.37	0.0419393	0.744746	0.99893	2410.56	-0.0548891	0.558924	0.999217	2612.2
Ap1g1	2354.43	-0.16741	0.490467	0.694834	2353.08	0.00116061	0.994778	0.997761	2195.7	-0.15089	0.398761	0.714209	2205.19	0.259523	0.104503	0.26549	3197.25	-0.0873706	0.528688	0.996546	2861.33	-0.00172157	0.98995	0.997283	2607.78	-0.489307	0.000364963	0.0182279	3145.78	0.0920854	0.52156	0.999674	2811.46	-0.409851	0.0038726	0.0477438	2457.23	-0.497253	0.000361525	0.00558383	2048.67	0.106874	0.588936	0.99893	2125.15	0.0306864	0.849816	0.999217	2177.48
Ap1m2	3500.5	0.400808	0.0147449	0.0583122	3408.97	0.502019	0.0195645	0.117869	3622.86	0.474481	0.0127965	0.07466	3831.79	0.649563	0.000835123	0.00637119	3610.79	-0.0363342	0.779443	0.996546	3231.05	0.0586235	0.711642	0.961423	3206.54	-0.157087	0.218639	0.66592	3627.48	0.101056	0.45587	0.999674	3530.15	-0.128223	0.24008	0.601069	3148.39	-0.225544	0.0869101	0.310726	3361.88	0.0869965	0.590976	0.99893	3651.15	0.14673	0.225799	0.999217	3802.21
Ap1s1	3662.09	1.70086	1.07666e-09	6.88048e-08	3389.45	1.34443	1.39567e-07	1.77268e-05	3980.45	1.17519	1.37586e-11	2.78708e-09	4126.54	1.34111	1.66501e-09	8.3028e-08	2031.78	0.35085	0.0216109	0.424921	1882.55	0.615922	0.000153942	0.00823714	1908.99	0.391665	0.00577517	0.0990645	2437.52	0.271078	0.0507803	0.959603	2383.08	0.0327848	0.796075	0.9395	2254.57	-0.233579	0.0418038	0.193981	3963.9	0.0169708	0.945561	0.99893	4322.88	0.104006	0.56511	0.999217	4469.81
Ap2a1	1820.91	0.269105	0.0864432	0.221497	1852.22	0.102095	0.57111	0.818826	1836.5	0.125359	0.312595	0.634301	1973.66	0.331632	0.00871052	0.0411575	2186.59	0.196199	0.181783	0.88883	1883.81	0.212959	0.177132	0.718558	1875.62	-0.0140282	0.917523	0.984014	2322.79	0.0228419	0.866494	0.999674	2245.96	-0.218123	0.0750004	0.319353	1943.96	-0.236373	0.0314137	0.159689	1694.39	0.0494589	0.703532	0.99893	1816.18	0.0810269	0.371841	0.999217	1903.26
Ap2b1	3096.8	0.106588	0.600585	0.774559	3109.7	-0.0150753	0.931191	0.981506	3163.67	-0.159322	0.247883	0.559296	3125.6	0.458441	2.54071e-06	5.18875e-05	3950.89	0.128325	0.316948	0.975981	3623.98	0.334875	0.00806274	0.143677	3123.21	-0.341226	0.00279823	0.0644277	4338.58	0.212776	0.11488	0.999674	3667.73	-0.477442	9.30993e-05	0.00340356	3332.13	-0.685595	7.38165e-10	6.25349e-08	2783.77	0.029741	0.860084	0.99893	3003.72	0.0832835	0.518596	0.999217	3102.81
Ap2m1	6498.73	0.397132	0.00368295	0.019537	6205.37	0.535489	0.00338929	0.0365922	6675.69	0.38374	0.000384393	0.00515331	6776.46	0.436717	7.35416e-05	0.000863873	6593.95	-0.0908456	0.459348	0.996546	6120.69	0.122161	0.367009	0.880109	6167.12	-0.0569897	0.626292	0.912108	6728.07	0.219222	0.0383338	0.878053	6665.96	0.0261549	0.799702	0.940567	6208.1	-0.188842	0.0632947	0.252705	6207.01	0.0693154	0.59189	0.99893	6715.46	0.122747	0.114768	0.999217	6769.5
Ap2s1	3262.33	1.20409	2.88789e-07	8.20529e-06	2991.59	1.00695	0.000529608	0.0101028	3475.71	1.07565	0.000137297	0.00229853	3851.15	0.75755	0.0105457	0.0476062	2285.81	0.166133	0.229736	0.939116	2006.82	0.238845	0.1152	0.61077	2427.77	0.524042	0.000113661	0.00854748	2443.2	0.0788451	0.536796	0.999674	2843.26	0.349784	0.00512773	0.0586018	2590.84	0.275584	0.030876	0.157606	3373.97	-0.0129568	0.957319	0.99893	3726.88	0.120628	0.539064	0.999217	3891.72
Ap3b1	1816.37	-0.573753	0.0021579	0.0128591	1954.02	-0.415909	0.0143653	0.0964155	1858.81	-0.586283	0.00116536	0.0123919	1946.73	-0.140055	0.470825	0.691994	3062.73	-0.00904016	0.944445	0.997177	2818.13	0.18719	0.175273	0.716309	2600.76	-0.266611	0.0307397	0.257325	3200.37	0.202518	0.117468	0.999674	2892.56	-0.264997	0.027816	0.175186	2644.6	-0.463443	0.000129074	0.00237224	1471.57	0.171906	0.275338	0.99893	1585.37	0.18847	0.15575	0.999217	1673.22
Ap3s1	1935.03	0.537564	0.00183113	0.0113119	1870.87	0.754151	0.00369997	0.038814	2080.02	0.563436	0.0251798	0.123354	2073.86	0.474052	0.016347	0.0667902	1800.63	-0.121717	0.399568	0.996546	1699.93	0.144593	0.402022	0.900613	1773.83	0.0633366	0.663946	0.918954	1847.28	0.272377	0.0443751	0.923737	1900.56	0.177259	0.150454	0.471704	1808.96	-0.0911714	0.5194	0.799925	1914.74	0.115771	0.544555	0.99893	2089.89	0.183505	0.233619	0.999217	2072.24
Ap4s1	343.073	0.58988	0.00706235	0.0328631	304.573	0.697975	0.0125187	0.0887411	323.416	0.702806	0.0232432	0.116544	326.432	0.240054	0.125168	0.301973	305.827	-0.162061	0.46897	0.996546	271.701	-0.120253	0.664035	0.958961	311.458	0.118286	0.603135	0.904931	289.059	0.0488167	0.833364	0.999674	329.539	0.272001	0.179086	0.515712	296.574	0.227828	0.349627	0.680674	328.93	-0.0372682	0.861597	0.99893	350.187	0.00200823	0.991456	0.999308	340.914
Ap5m1	719.533	-0.605837	0.00159289	0.010154	755.608	-0.415567	0.0707391	0.267696	564.61	-0.420357	0.0484317	0.195629	702.323	-0.521367	0.00421971	0.0235325	1207.65	-0.0657818	0.692168	0.996546	983.472	-0.339026	0.09766	0.570476	1084.44	-0.153604	0.354496	0.785218	1087.69	-0.26601	0.072973	0.999674	1181.54	-0.0953902	0.453962	0.784696	952.481	0.174973	0.247693	0.573421	575.531	0.144481	0.42804	0.99893	556.07	-0.142173	0.307236	0.999217	601.687
Apaf1	1059.03	0.535818	0.0962944	0.238931	1210.35	0.675668	0.00139842	0.020066	1177.56	0.591303	0.0277818	0.132793	1181.3	1.02373	1.4303e-07	4.16817e-06	1094.27	0.178786	0.410336	0.996546	937.195	0.171508	0.499126	0.924281	850.917	-0.337179	0.145047	0.558842	1148.24	-0.000388004	0.99812	0.999674	1019.44	-0.522907	0.00284391	0.0387058	857.131	-0.517656	0.00747246	0.0577295	1114.42	0.343148	0.168568	0.99893	1164.87	0.241195	0.270271	0.999217	1198.21
Apba1	71.1352	-1.51404	0.00162263	0.010289	61.2193	-1.59776	0.00501784	0.0478831	55.1641	-1.34384	0.00073791	0.00867044	75.4602	-1.94195	1.92411e-09	9.39837e-08	156.443	-0.31635	0.278637	0.960615	141.879	-0.226303	0.524471	0.93288	175.934	0.257081	0.430063	0.827351	141.419	0.0975555	0.747467	0.999674	178.497	0.565393	0.0615286	0.284089	165.15	0.473283	0.200254	0.510217	37.7942	-0.396917	0.439795	0.99893	43.0654	-0.0573939	0.871653	0.999217	43.5219
Apba2	25.2925	0.52624	0.288377	0.509445	15.5773	0.0221709	0.984688	0.99415	29.8594	2.24494	0.0037997	0.0305317	35.5683	0.567648	0.287236	0.522096	22.525	-0.276088	0.704781	0.996546	16.4157	-1.26142	0.19145	0.739208	26.1181	0.369317	0.599092	0.902863	16.13	-0.977253	0.282561	0.999674	26.8704	0.637814	0.351311	0.716376	20.8362	1.61677	0.0656224	0.258998	20.4339	-0.760629	0.246821	0.99893	30.5244	0.464891	0.255613	0.999217	31.8729
Apbb1	149.182	-0.745431	0.141575	0.317019	119.932	-1.17664	0.187298	0.475388	118.95	-0.695629	0.148267	0.413698	137.303	-1.36055	0.000301758	0.00278259	257.078	-0.16062	0.568408	0.996546	223.704	-0.19635	0.572744	0.93856	268.386	0.189515	0.493528	0.856168	237.915	-0.0284095	0.899899	0.999674	284.578	0.342526	0.0836417	0.339756	252.457	0.375249	0.100647	0.338578	97.1113	-0.585433	0.381562	0.99893	111.521	-0.146251	0.705539	0.999217	106.577
Apbb2	314.191	-0.537558	0.00859304	0.0383909	284.833	0.432513	0.211039	0.508792	238.865	-0.0799532	0.801928	0.930672	277.5	-0.0715956	0.781421	0.89141	415.608	-0.760267	0.000362466	0.035561	392.434	-0.603773	0.0111274	0.176167	404.551	-0.571936	0.00920658	0.131187	319.578	0.162475	0.468457	0.999674	340.46	0.181705	0.402168	0.753414	314.589	0.0221326	0.926624	0.974569	261.125	0.231253	0.321394	0.99893	247.326	-0.131389	0.478934	0.999217	263.273
Apc	1693.47	-0.417213	0.0794998	0.208582	1787.88	-0.269078	0.227004	0.528867	1562.23	-0.259527	0.182162	0.467747	1321.66	-0.154704	0.495744	0.712491	2652.94	-0.0171752	0.896378	0.996546	2254.4	-0.104273	0.493649	0.924281	2041.51	-0.610773	4.07572e-06	0.000760468	2550.08	-0.0802954	0.495789	0.999674	2262.93	-0.601369	1.54145e-07	2.08658e-05	1841.19	-0.516471	2.59235e-05	0.000624028	1416.3	0.154906	0.465945	0.99893	1468.14	0.0676702	0.67923	0.999217	1343.68
Apeh	1944.95	0.442936	0.00560704	0.0273392	1723.4	0.345408	0.0974692	0.324919	1863.06	0.228212	0.145878	0.40924	2034.85	0.418717	0.00101841	0.00751285	1963.43	-0.0292263	0.838595	0.996546	1819.74	0.188024	0.263089	0.819387	1833.82	-0.00010041	0.999424	0.999843	2050.03	0.222967	0.111036	0.999674	2025.32	0.0213308	0.859718	0.956176	1888.27	-0.197374	0.142953	0.420779	1785.38	-0.106183	0.479458	0.99893	1927.95	-0.0143082	0.887021	0.999217	2033.32
Apex1	781.314	0.867561	0.000252944	0.00233855	787.401	0.671683	0.0539143	0.226445	838.732	0.367509	0.0608294	0.228306	843.857	0.703901	0.0184143	0.0730351	693.308	0.270593	0.166513	0.869113	654.39	0.578603	0.00156175	0.0466951	614.394	0.155477	0.404121	0.814833	822.465	0.314297	0.142706	0.999674	751.998	-0.12337	0.532146	0.829746	717.602	-0.433401	0.0226081	0.127832	799.976	0.0969359	0.705362	0.99893	850.501	0.0937962	0.558922	0.999217	868.95
Aph1a	5552.75	0.852739	0.000181554	0.00177855	5410.08	0.568266	0.00203393	0.0257196	6059.32	0.657343	1.81973e-05	0.000452297	5900.64	0.809845	4.90313e-06	9.05889e-05	4991.43	0.281966	0.02407	0.445932	4336.6	0.344142	0.00777876	0.140405	4211.34	0.0317221	0.781184	0.957022	5519.8	0.0683876	0.571631	0.999674	5201.7	-0.258018	0.0212004	0.146559	4554.2	-0.322063	0.00171723	0.0191123	5561.07	0.0205572	0.915025	0.99893	6187.73	0.162516	0.271193	0.999217	6163.21
Aph1b	195.706	-0.809139	0.00334086	0.0181328	171.775	-0.75865	0.0731764	0.273354	151.401	-0.615227	0.034255	0.154167	194.778	-0.450101	0.109799	0.274811	335.26	-0.271802	0.261974	0.953728	291.723	-0.340133	0.197943	0.74965	306.839	-0.300157	0.205421	0.648352	295.451	-0.06199	0.818016	0.999674	310.44	-0.0371771	0.877171	0.96297	265.423	0.0301979	0.907128	0.966783	135.686	-0.202876	0.516586	0.99893	143.686	-0.136114	0.512368	0.999217	162.866
Aplp1	580.016	0.493187	0.00887458	0.0392924	651.666	0.136218	0.647221	0.859592	899.509	-0.0734895	0.799458	0.930672	731.49	0.317788	0.281381	0.516204	692.234	0.487092	0.00408215	0.173718	749.708	1.16427	6.01055e-10	1.45322e-07	614.816	0.387326	0.022982	0.222704	992.561	0.68366	2.34076e-06	0.000844559	805.649	-0.107337	0.451643	0.783322	874.457	-0.786693	6.80804e-08	3.65174e-06	576.175	0.150121	0.484829	0.99893	736.597	0.610607	0.000616478	0.128443	669.928
Aplp2	5899.17	-0.696547	1.33663e-08	6.05522e-07	5735.29	-0.528743	0.013639	0.0933834	5035.05	-0.44388	0.00369671	0.029882	5914.73	-0.55046	0.000223556	0.00216955	9940.09	-0.170992	0.163538	0.865339	8553.18	-0.256701	0.040938	0.376222	9247.64	-0.151621	0.165351	0.592339	9046.56	-0.0793754	0.509769	0.999674	9711.29	0.0112599	0.918106	0.9765	8302.26	0.0951017	0.330589	0.661278	4448.34	0.0157213	0.915446	0.99893	4683.64	0.00736533	0.938539	0.999217	4933.68
Apmap	935.859	0.554684	0.0215641	0.0783613	907.362	0.435255	0.0250821	0.13851	945.525	0.468206	0.0100412	0.0627015	941.619	0.619617	0.000261745	0.00246296	939.23	0.127495	0.429558	0.996546	815.18	0.153023	0.403511	0.900613	794.247	-0.131092	0.421688	0.821431	977.967	0.031705	0.830091	0.999674	928.837	-0.266271	0.0638947	0.290522	803.576	-0.293563	0.0510856	0.219654	903.478	0.0311013	0.875597	0.99893	973.544	0.0807383	0.607458	0.999217	978.6
Apoa1	0.642051	1.31719	0.706455	0.841627	0.185926	0.48461	0.894367	0.964799	7.29662	5.83914	0.003918	0.03121	4.81671	1.39575	0.477652	0.697615	0.325957	-0.308373	0.939759	0.996568	0.203417	-0.849198	0.852333	0.975814	1.39774	2.73441	0.4322	0.827741	0.154904	-0.53459	0.906717	0.999674	1.4844	3.03214	0.335433	0.702128	1.41474	3.56818	0.394282	0.718826	0.472221	-1.10632	0.7262	0.99893	4.91539	3.69093	0.00217075	0.280026	3.17813
Apoa2	19.4396	1.51004	0.00526921	0.0260092	20.1125	2.00354	0.023433	0.132848	14.8216	3.07465	0.00730249	0.04954	20.354	1.04138	0.143133	0.331708	9.92264	-0.228309	0.82823	0.996546	6.58757	-1.85829	0.223301	0.777946	11.3512	0.380712	0.720493	0.936108	6.60319	-1.62302	0.214342	0.999674	11.8813	0.601616	0.533724	0.830137	8.54946	2.22667	0.101701	0.340712	22.576	0.274437	0.590903	0.99893	19.9294	-0.28242	0.53861	0.999217	22.3989
Apob	799.139	-1.151	0.0142451	0.056919	981.583	-0.793437	0.134696	0.393005	643.987	-1.32154	0.00156245	0.0155684	642.602	-1.46311	5.57087e-06	0.000101556	1737.37	0.0332198	0.942928	0.997153	1490.04	-0.00725353	0.989329	0.997268	1488.97	-0.192806	0.629485	0.912873	1721.25	-0.0322105	0.89745	0.999674	1681.96	-0.232342	0.197257	0.542669	1429.4	-0.196425	0.235641	0.55801	596.324	0.401542	0.397649	0.99893	526.951	-0.17277	0.62289	0.999217	496.669
Apobec3	2430.4	0.897368	4.34729e-05	0.000548415	2616.61	1.08011	2.2581e-05	0.00104002	2705.5	0.813848	2.17291e-06	7.7087e-05	2680.99	1.08723	9.90941e-07	2.30861e-05	1977.65	0.0828937	0.622318	0.996546	1809.6	0.274791	0.0698212	0.48523	1709.12	-0.114045	0.390944	0.806188	2129.12	0.197868	0.294679	0.999674	1965.06	-0.204637	0.186771	0.52701	1799.03	-0.398336	0.00089146	0.011389	2638.18	0.287716	0.152256	0.99893	2764.63	0.204454	0.158764	0.999217	2800.18
Apoc2	415.31	1.25589	0.0886961	0.225579	443.914	-1.21529	0.0558194	0.231588	746.274	0.160374	0.848349	0.948557	397.546	-0.319339	0.655302	0.819926	586.879	1.76633	2.03138e-10	3.60951e-07	466.267	1.82121	3.57431e-10	8.86067e-08	386.871	1.09826	8.16864e-06	0.00118794	912.123	0.0615114	0.841496	0.999674	762.414	-0.675346	0.00395586	0.048472	648.507	-0.734026	0.000586614	0.00824822	373.998	-0.697049	0.325648	0.99893	611.53	0.72558	0.21635	0.999217	412.805
Apoe	4170.43	0.504448	0.211091	0.415898	2574.51	0.0191149	0.944082	0.985172	3538.71	0.377939	0.194685	0.487183	4512.32	-0.142959	0.671249	0.826117	3739.12	-0.289255	0.0920582	0.753878	3513.66	-0.0606714	0.769448	0.966945	4642.14	0.528637	0.000735145	0.0277475	3561.41	0.23484	0.21175	0.999674	4791.1	0.80979	4.37665e-10	1.53828e-07	4624.81	0.579431	0.000189762	0.00325148	3370.17	-0.7657	0.0306842	0.99893	3962.02	-0.183901	0.520513	0.999217	4257.33
Apof	4.97156	-6.58461	4.53474e-05	0.000568194	2.54435	-4.8924	0.137424	0.397704	0.763691	-1.73745	0.642661	0.870101	0.758141	-0.296321	0.932118	0.966042	16.2311	-1.43123	0.206027	0.916572	13.121	-3.29794	0.0114474	0.178492	11.3883	-4.46663	0.0013249	0.039763	6.25376	-1.86746	0.312472	0.999674	5.19235	-3.0493	0.110409	0.397601	1.46467	-1.16538	0.702712	0.898321	0	NA	NA	NA	0.257807	1.57982	0.605205	0.999217	0.355207
Apol10a	199.74	2.23374	7.32193e-05	0.000846653	283.075	3.19503	1.27595e-08	2.18852e-06	157.933	2.07571	0.0407745	0.173705	341.883	2.07216	0.0169071	0.0686066	65.3866	-0.18916	0.651672	0.996546	57.4805	-0.193251	0.711824	0.961423	88.8865	0.817498	0.0658165	0.379309	60.495	0.00118725	0.997769	0.999674	94.8093	0.999189	0.0141026	0.113346	88.3086	1.0018	0.0471452	0.209279	285.789	0.799897	0.129878	0.99893	210.48	-0.334786	0.587511	0.999217	326.061
Apol6	158.229	1.07695	0.00361657	0.0193054	140.516	1.157	0.000286131	0.00658052	140.331	0.786927	0.0819819	0.279863	203.197	1.27169	0.000313194	0.00287386	108.815	-0.105142	0.762848	0.996546	101.303	0.122692	0.771728	0.968145	107.761	0.0936778	0.791499	0.957022	110.842	0.236248	0.512279	0.999674	116.222	0.191824	0.544732	0.834046	109.22	-0.0385727	0.917828	0.970874	161.482	-0.00407496	0.989298	0.99893	161.915	-0.15631	0.595355	0.999217	202.453
Apol7b	7.44691	0.660044	0.619559	0.788673	4.44935	-0.99952	0.662533	0.868228	0.725791	-4.27753	0.249183	0.560624	5.54638	-3.64111	0.0218949	0.0832094	7.66205	0.328534	0.834825	0.996546	5.27099	-0.425999	0.82465	0.975814	13.1652	1.6811	0.197787	0.640131	7.06938	-0.74285	0.649785	0.999674	15.6124	1.3448	0.248845	0.611661	13.5409	2.08818	0.115915	0.370458	5.66606	-1.31216	0.317729	0.99893	3.87134	-5.36818	6.54164e-05	0.0246359	4.5135
Apol7c	163.474	0.501841	0.31862	0.540966	87.2618	1.19858	0.0636665	0.250994	78.3279	0.459588	0.512788	0.79763	168.803	0.551874	0.33947	0.578262	112.619	-1.34922	0.00106598	0.0737154	113.073	-0.950627	0.111666	0.605612	145.218	-0.0798121	0.828236	0.957803	70.7641	0.401447	0.52374	0.999674	111.516	1.26387	0.000118933	0.00410785	112.417	0.859433	0.106392	0.350598	134.763	-0.628612	0.212332	0.99893	123.638	-0.989418	0.017638	0.730855	172.139
Apol8	1.02367	3.15527	0.16312	0.349855	1.13912	1.97379	0.577629	0.821985	2.54344	2.70065	0.319971	0.641241	4.02512	5.09255	0.00465435	0.0254251	0.261131	1.40703	0.728261	0.996546	0.239824	1.70568	0.706933	0.960855	0	NA	NA	NA	0.583583	0.304065	0.946237	0.999674	0.268585	-1.494	0.712199	0.907458	0.250186	-1.80086	0.69138	0.893462	1.3147	0.285753	0.856261	0.99893	2.17638	1.2184	0.33339	0.999217	3.31438
Apol9a	95.1553	-1.81201	1.08599e-05	0.000175428	116.047	-2.04594	7.78016e-05	0.0026022	114.339	-1.84611	5.07686e-05	0.00103359	105.26	-2.11611	1.45396e-05	0.000222923	272.611	0.18063	0.616934	0.996546	262.975	0.553592	0.0648773	0.474088	258.491	0.252103	0.393838	0.808522	320.424	0.37415	0.608328	0.999674	306.406	0.0612795	0.922431	0.977516	299.204	-0.309853	0.375305	0.704534	49.3245	-0.033387	0.935766	0.99893	63.8124	0.524962	0.124188	0.999217	54.329
Apol9b	37.5324	-1.26294	0.0128907	0.0525865	55.5061	-2.29234	0.000762605	0.0131027	45.9683	-1.96297	0.000355423	0.00484184	48.2515	-2.32068	1.14941e-05	0.000184345	114.475	0.784907	0.0987418	0.770287	98.266	0.906104	0.0383209	0.363184	106.818	0.811752	0.031306	0.259322	148.276	0.124975	0.829462	0.999674	150.613	0.0181227	0.967685	0.989949	136.044	-0.105077	0.796585	0.931607	22.738	-0.232081	0.662512	0.99893	27.1708	0.206278	0.613573	0.999217	24.4445
Apom	4.02809	2.52688	0.13471	0.305336	1.26426	-0.199789	0.94626	0.986496	2.02368	1.58532	0.455468	0.759439	4.3043	5.18338	0.00561712	0.0293539	1.50311	0.672621	0.821562	0.996546	0.971266	-0.144523	0.973685	0.995789	0.542118	-2.60191	0.514351	0.865773	1.50058	-0.790826	0.790174	0.999674	0.944205	-3.26678	0.369341	0.729112	0.37537	-2.46232	0.581205	0.83292	3.217	-1.98373	0.170802	0.99893	3.57223	-1.02682	0.31081	0.999217	5.22641
Apopt1	454.332	0.603948	0.00132319	0.0087598	424.537	0.392924	0.111871	0.352549	429.014	0.404575	0.0275625	0.132056	462.928	-0.0132635	0.941058	0.969514	445.959	0.142658	0.498775	0.996546	384.775	0.148154	0.535818	0.93288	459.39	0.424114	0.0431182	0.307697	464.195	0.0110156	0.958224	0.999674	534.526	0.274116	0.153904	0.477279	477.317	0.266428	0.202803	0.513964	433.924	-0.0517578	0.76557	0.99893	457.382	-0.0398676	0.743518	0.999217	457.894
App	8385.21	-0.511471	0.00218678	0.0129878	8669.47	-0.285667	0.137881	0.398302	7931.04	-0.396644	0.0204387	0.105754	8507.43	-0.317828	0.0714786	0.201444	13331.8	-0.0993554	0.370602	0.986488	11899.4	-0.0261758	0.833128	0.975814	12012.8	-0.177451	0.0948228	0.459357	13013.7	0.07943	0.44144	0.999674	12930.7	-0.0857904	0.382796	0.74088	11482.9	-0.160955	0.113279	0.365303	6859.65	0.146826	0.360225	0.99893	7204.7	0.101157	0.407138	0.999217	7402.72
Appbp2	1338.49	-0.239328	0.305015	0.526329	1452.19	-0.118191	0.480746	0.76447	1307.79	-0.294253	0.102695	0.325808	1349.48	0.0609972	0.758614	0.877278	1975.74	0.0550756	0.669862	0.996546	1746.53	0.126526	0.391557	0.895734	1634.17	-0.28012	0.0279111	0.245563	2034.62	0.0774066	0.562031	0.999674	1862.33	-0.342765	0.00475168	0.0552817	1627.69	-0.416134	0.00168835	0.0188498	1179.19	0.198865	0.301917	0.99893	1214.78	0.0858616	0.584789	0.999217	1257.61
Appl1	1414.57	0.468282	0.118657	0.277648	1563.47	0.789269	0.00322362	0.0354086	1491.42	0.482408	0.00756119	0.0509593	1476.09	0.689346	8.68038e-06	0.000145345	1420.56	-0.00884234	0.954067	0.997445	1285.76	0.131795	0.46671	0.9198	1229.9	-0.206207	0.221877	0.66962	1460.04	0.147517	0.234285	0.999674	1367.91	-0.204816	0.148433	0.468375	1231.57	-0.347875	0.0318693	0.161258	1471.81	0.339216	0.204258	0.99893	1496.25	0.162987	0.400222	0.999217	1505.4
Appl2	3255.94	-0.976597	0.000929569	0.0066151	3468.11	-1.41417	9.88222e-06	0.000565004	2689.04	-1.04586	7.81908e-07	3.29296e-05	3265.48	-0.949572	0.000351318	0.003153	7012.16	0.200865	0.140301	0.833104	5597.38	-0.0474106	0.70566	0.960855	5902.67	-0.0640771	0.649823	0.916272	6955.63	-0.241964	0.102737	0.999674	7087.84	-0.271877	0.0680603	0.301501	5654.21	-0.0259679	0.864378	0.952833	2146.22	-0.225236	0.450989	0.99893	2305.29	-0.110698	0.598753	0.999217	2494.1
Aprt	3183.8	1.47469	3.58331e-10	2.6089e-08	3259.27	1.19312	0.000216159	0.00540209	3926.06	1.17212	9.41944e-08	5.71286e-06	3878.75	1.09482	1.84749e-05	0.000274254	2083.11	0.416078	0.0062085	0.217309	1870.56	0.599345	0.000618309	0.0237591	2007.31	0.518658	0.000407999	0.0195056	2486.13	0.189088	0.160191	0.999674	2546.31	0.0952909	0.419236	0.763681	2358.26	-0.0898364	0.475089	0.777392	3525.41	0.154075	0.541978	0.99893	3991.25	0.308334	0.0653325	0.999217	3981.2
Aqp1	720.218	-0.99708	0.00457794	0.0232443	530.498	-1.45193	0.00476496	0.0462171	475.046	-0.801264	0.0924014	0.302925	682.454	-1.07359	0.00561283	0.0293465	1307.11	-0.325118	0.0763053	0.707569	1103.92	-0.547905	0.0014421	0.0446869	1307.39	-0.0824216	0.604776	0.905223	1082.99	-0.216656	0.301482	0.999674	1306.66	0.234809	0.189174	0.530828	1101.15	0.456464	0.00536015	0.0452735	419.136	-0.767486	0.0630513	0.99893	469.407	-0.343887	0.29387	0.999217	523.591
Aqp11	312.812	-0.972968	0.00283195	0.0158823	307.831	-0.895186	0.0036175	0.0383284	253.201	-0.608681	0.0666523	0.243406	334.574	-0.637152	0.0296501	0.105046	598.381	-0.13878	0.531916	0.996546	494.357	-0.378752	0.105489	0.591033	547.493	-0.16694	0.422512	0.822081	529.679	-0.233259	0.330451	0.999674	581.879	-0.0367896	0.860065	0.956286	475.448	0.20138	0.333533	0.664475	215.697	-0.0411065	0.889839	0.99893	229.478	-0.00388404	0.987737	0.999308	259.336
Aqp3	62.7685	9.09141	1.08125e-05	0.000174992	41.5743	1.63842	0.272539	0.580378	41.9308	4.38086	0.094322	0.307085	118.162	7.05569	0.00211145	0.0135731	11.7865	6.86102	4.79469e-05	0.00782713	1.19912	4.07513	0.351077	0.873947	0.672065	2.83131	0.475769	0.848873	15.3522	-2.82601	0.0600031	0.990102	12.8932	-4.05372	0.00284864	0.0387438	2.03617	-1.25141	0.692371	0.894067	66.7151	-0.597593	0.693817	0.99893	66.1619	-0.638959	0.632455	0.999217	117.368
Aqp4	6605.96	0.815221	0.0377298	0.119956	6880.58	0.84822	0.000471882	0.00938527	5284.47	0.429319	0.40391	0.718855	7947.37	1.16469	1.71327e-06	3.68193e-05	5756.6	0.144828	0.476756	0.996546	4832.62	0.061197	0.885221	0.982443	4850.08	-0.12211	0.507007	0.861596	5849.89	-0.0782595	0.730326	0.999674	5711.79	-0.275704	0.0684934	0.302913	4775	-0.19288	0.284034	0.612202	6910.57	0.201967	0.526666	0.99893	6238.14	-0.31137	0.390205	0.999217	7987.3
Aqp8	8663.92	-1.20662	0.0468014	0.141264	11738	-1.08387	0.133259	0.390286	9013.58	-1.09207	0.240605	0.549608	11348.1	-2.40323	3.3627e-05	0.000452138	21031.9	0.28251	0.153922	0.853644	17412.9	0.188192	0.156975	0.691296	25127	0.898439	2.30648e-15	1.52059e-11	22278.7	-0.0879704	0.813162	0.999674	30136.2	0.607547	0.0623723	0.286511	26906.5	0.700357	2.19683e-09	1.69388e-07	6370.82	0.416136	0.517542	0.99893	6642.77	0.306594	0.592367	0.999217	5646.12
Aqp9	6.01508	3.19774	0.0487312	0.145819	3.32304	4.40741	0.140782	0.403659	6.39849	4.22312	0.0324461	0.148266	15.076	6.9976	0.000228507	0.00220304	0.688659	-1.79979	0.65226	0.996546	0.762748	-0.955235	0.828217	0.975814	0.517207	-2.53993	0.524799	0.87034	0.361265	0.851314	0.851611	0.999674	0.134292	-0.74477	0.855174	0.954917	0.187685	-1.59095	0.726636	0.898321	6.15985	-0.592774	0.693669	0.99893	7.65172	0.0933365	0.923503	0.999217	13.5841
Arap3	92.8513	-1.07401	0.000873591	0.00630185	69.6842	-0.236922	0.635455	0.852208	76.7021	-0.692062	0.0949004	0.308472	100.208	-0.472091	0.1084	0.272125	147.365	-0.924849	0.00219904	0.119661	153.558	-0.34311	0.324744	0.861885	160.647	-0.322022	0.286484	0.733788	120.64	0.58784	0.0506935	0.959603	131.942	0.594834	0.0379302	0.212083	138.36	0.0111801	0.972153	0.99006	61.4176	-0.0728842	0.840436	0.99893	67.1961	0.0474499	0.857942	0.999217	77.9426
Arc	80.7052	2.95289	2.15496e-06	4.49653e-05	85.2653	0.749494	0.117226	0.36135	129.277	0.415161	0.463919	0.765526	141.986	2.95145	0.00097648	0.00724513	48.2191	2.17298	0.000196634	0.0225067	58.1096	3.0069	1.3589e-06	0.000162273	21.3871	0.709388	0.36472	0.790978	102.685	0.834534	0.0368466	0.866987	55.5405	-1.47222	0.00196589	0.0301567	66.4574	-2.30615	1.47057e-06	5.61461e-05	91.9463	-0.00800607	0.986531	0.99893	116.759	0.482465	0.257225	0.999217	138.133
Arcn1	5611.48	0.190425	0.449214	0.66003	5696.43	0.218956	0.257733	0.565452	5452.75	-0.0363891	0.808089	0.930672	5399.62	0.526624	0.00151117	0.0103284	6682.09	0.0563916	0.670338	0.996546	6084.46	0.228245	0.0721634	0.491842	5320.41	-0.403025	0.00148087	0.0428824	7088.62	0.178199	0.191114	0.999674	6073.83	-0.467002	0.000430251	0.0105633	5452.67	-0.640585	2.99732e-07	1.39538e-05	5226.28	0.110138	0.59971	0.99893	5391.37	0.0172879	0.914722	0.999217	5542.28
Areg	976.537	1.42579	0.000730954	0.00547465	973.133	2.06682	5.41618e-07	5.40756e-05	1247.39	1.91785	1.24814e-07	7.07499e-06	1173.78	2.03767	0.000277934	0.00258964	496.577	-0.397522	0.0619217	0.659836	480.035	-0.0799446	0.695611	0.960855	460.254	-0.390268	0.107037	0.483932	466.21	0.323733	0.18627	0.999674	443.417	-0.000779629	0.997579	0.999288	425.709	-0.319719	0.25709	0.58444	1108.33	0.271495	0.494823	0.99893	1273.7	0.428973	0.171923	0.999217	1253.52
Arf1	12359.4	0.831041	0.000177138	0.00174283	12199.1	0.724251	1.30945e-05	0.000698886	13115.4	0.549856	1.90106e-05	0.00046849	12807.8	0.782709	2.84163e-27	1.82441e-24	10788.7	0.17066	0.176608	0.885083	9879.68	0.378265	0.00266061	0.0673659	9387.99	0.000305861	0.997829	0.999656	12016.4	0.213736	0.0966413	0.999674	11133.5	-0.178209	0.123685	0.423099	10254.8	-0.387497	0.00017305	0.00301486	12560.4	0.0878004	0.624379	0.99893	13477.6	0.11158	0.4168	0.999217	13488.8
Arf2	880.306	1.57395	1.21698e-06	2.7993e-05	1063.39	2.10093	1.56809e-07	1.94153e-05	1509.29	2.00648	9.62587e-11	1.49993e-08	942.661	1.84263	1.30161e-09	6.77001e-08	461.785	-0.0175632	0.939705	0.996568	454.313	0.391854	0.0707873	0.488558	395.922	-0.246149	0.283822	0.731653	514.254	0.415518	0.105976	0.999674	438.805	-0.237408	0.329677	0.696703	431.971	-0.648373	0.00691081	0.054565	1099.42	0.534632	0.100584	0.99893	1383.01	0.840925	0.000521601	0.116289	1058.72
Arf3	4605.06	0.0390058	0.822469	0.910712	4394.86	0.059322	0.697793	0.877691	4633.62	0.157393	0.310362	0.631161	4555.76	0.26793	0.0256197	0.093779	5727.81	-0.0417399	0.72838	0.996546	5064.06	0.0105725	0.931016	0.98877	4916.3	-0.268505	0.0134292	0.16436	5672.52	0.05861	0.615259	0.999674	5401.18	-0.234401	0.0323587	0.193111	4721.3	-0.288514	0.00344707	0.0323239	4059.98	0.00109119	0.993806	0.999263	4508.04	0.142684	0.221782	0.999217	4474.79
Arf4	7980.95	0.727476	0.000399309	0.00335131	7838.71	0.679335	0.000904851	0.0147871	8313.16	0.582403	1.68417e-05	0.000425405	8485.91	0.572879	2.99948e-09	1.39856e-07	7231.41	0.111733	0.383541	0.993164	6476.61	0.23913	0.0720267	0.491831	6721.8	0.12612	0.275527	0.723879	7712.81	0.133442	0.257861	0.999674	7787.21	0.00671563	0.950581	0.986017	7063.18	-0.122438	0.190264	0.495137	8007.83	0.0860548	0.63237	0.99893	8582.31	0.107502	0.40025	0.999217	8661.95
Arf5	4700.05	0.947969	2.71131e-05	0.000368995	4902.12	1.00781	0.00167515	0.0226682	5440.16	0.847923	0.00413958	0.0325626	5752.92	0.754164	0.00641705	0.0325366	3784.34	0.13361	0.266952	0.956397	3472.48	0.342105	0.0131733	0.19589	3811.93	0.361079	0.00202066	0.0525142	4165.4	0.21458	0.057732	0.984984	4432.02	0.219921	0.0347131	0.201753	4157.32	0.00949687	0.932261	0.977073	5034.99	0.212866	0.401899	0.99893	5487.42	0.253755	0.202873	0.999217	5651.22
Arf6	4334.56	0.901267	9.64482e-06	0.000158692	4634.6	0.553272	0.00240969	0.0288875	4726.53	0.551725	0.00368741	0.0298306	4262.18	0.796202	9.4902e-06	0.000156482	4073.99	0.466962	7.18215e-05	0.0105955	3434.84	0.474093	0.000181579	0.00938271	3132.32	-0.0280081	0.865501	0.968261	4690.59	0.0134833	0.899771	0.999674	4170.89	-0.502721	0.00167656	0.0271712	3529.2	-0.511841	0.00527735	0.0447271	4513.94	0.142277	0.41462	0.99893	4815.19	0.138616	0.338291	0.999217	4625.93
Arfgap1	1193.43	0.43654	0.0100484	0.0432896	1146.9	0.300335	0.0483957	0.211407	1166.63	0.25227	0.0953132	0.309466	1290.24	0.447053	0.00204197	0.0132342	1270.93	0.113626	0.493421	0.996546	1121.96	0.193983	0.303007	0.848965	1136.55	0.0195704	0.904634	0.980569	1337.77	0.0863789	0.542437	0.999674	1319.58	-0.102201	0.450989	0.783074	1173	-0.184006	0.18595	0.48868	1124.42	-0.00201804	0.986518	0.99893	1196.34	0.0217066	0.828777	0.999217	1271.67
Arfgap2	1753.18	0.545698	0.00347428	0.0186583	1620.24	0.226251	0.278513	0.586916	1622.57	0.413516	0.0182091	0.0973766	1758.89	0.509768	0.000380435	0.00336173	1811.03	0.192795	0.191135	0.901381	1496.32	0.0653264	0.699858	0.960855	1535.07	-0.0533202	0.712669	0.934393	1848.06	-0.121478	0.319922	0.999674	1836.87	-0.253211	0.0292201	0.181293	1519.34	-0.127846	0.280024	0.608676	1633.34	-0.105972	0.526559	0.99893	1739.92	-0.0540089	0.665179	0.999217	1817.06
Arfgap3	3311.04	-0.26636	0.131571	0.300294	3374.36	-0.483024	0.0627412	0.248685	3342.49	-0.411311	0.0314773	0.145413	3502.65	-0.106812	0.546785	0.749669	5134.79	0.153876	0.377896	0.990573	4534.94	0.24247	0.189509	0.736991	4336.1	-0.106564	0.514543	0.865777	5492.28	0.0952249	0.545959	0.999674	5119.45	-0.267188	0.0579997	0.273419	4519.38	-0.358394	0.00489382	0.0423009	2723.51	-0.0430737	0.810456	0.99893	3020.2	0.109706	0.373877	0.999217	3139.19
Arfgef1	3896.95	-0.178171	0.430133	0.64433	4053.59	-0.0501262	0.771322	0.912659	3898.01	-0.202182	0.266214	0.58249	3808.92	0.544714	0.00049539	0.00418666	5470.94	-0.00561261	0.965698	0.998685	4946.33	0.131443	0.370601	0.882844	4134.53	-0.663904	4.04153e-07	0.000108018	5623.53	0.143419	0.145761	0.999674	4604.08	-0.665649	5.47988e-10	1.89283e-07	4041.29	-0.804898	1.24899e-13	2.22106e-11	3424.14	0.146928	0.4273	0.99893	3628.66	0.122801	0.419046	0.999217	3764.59
Arfgef2	1741.01	-0.116301	0.57435	0.754044	1770.01	0.0729958	0.663661	0.868715	1528.68	-0.00907119	0.958642	0.984507	1674.94	0.416915	0.0198295	0.0771878	2317.39	-0.0718312	0.598151	0.996546	1975.01	-0.163517	0.239645	0.795176	1853.6	-0.53881	1.00448e-05	0.00134234	2182.3	-0.0852962	0.552334	0.999674	2010.1	-0.474813	0.00021334	0.0063039	1649.2	-0.384865	0.00116264	0.0139935	1547.21	0.141529	0.399222	0.99893	1549.24	-0.0423841	0.762923	0.999217	1661.87
Arfgef3	1153.15	-0.932662	0.000596149	0.00465993	1136.26	-0.952992	0.000814132	0.0137294	941.947	-0.860992	0.000275879	0.00395504	1002.71	-0.745495	0.000700061	0.00555104	2209.63	-0.0815018	0.677605	0.996546	1890.74	-0.162625	0.481409	0.924281	1863.13	-0.372086	0.0502843	0.333508	2079.67	-0.0741521	0.696131	0.999674	2013.27	-0.296981	0.0452214	0.235649	1682.14	-0.219147	0.191346	0.496971	793.831	-0.0837858	0.735924	0.99893	832.916	-0.0805306	0.663737	0.999217	846.89
Arfip1	2821.7	0.54533	0.0334426	0.109696	3083.94	0.94477	3.14487e-05	0.00133103	2966.65	0.725002	1.27314e-05	0.000337123	2963.36	0.923811	4.39131e-07	1.13199e-05	2649.87	-0.0811474	0.555408	0.996546	2354.98	-0.0200888	0.901761	0.984602	2259.86	-0.332121	0.0298427	0.254328	2595.05	0.0672194	0.631211	0.999674	2445.31	-0.259025	0.0660335	0.296551	2140.43	-0.322374	0.0491914	0.214346	2976.07	0.344619	0.124122	0.99893	3034.37	0.176563	0.282408	0.999217	3073.51
Arg1	330.263	7.11582	2.84213e-15	1.20707e-12	417.269	3.08439	0.0013928	0.0200364	701.366	2.90725	0.0012582	0.0131513	585.421	6.19521	1.5216e-08	5.89836e-07	50.5546	4.54445	6.82264e-09	5.90781e-06	56.4433	5.23764	1.29711e-11	4.45661e-09	7.94783	1.62544	0.204386	0.647293	119.419	0.694842	0.211693	0.999674	56.6904	-2.90972	4.60322e-07	5.21022e-05	63.4773	-3.60381	2.04807e-13	3.51538e-11	461.455	0.519685	0.456126	0.99893	632.865	1.02028	0.0748262	0.999217	590.277
Arhgap1	3070.82	0.201336	0.282501	0.503106	3120.92	0.0722046	0.612498	0.838192	3149.62	-0.00601638	0.962701	0.986546	3173.17	0.408686	0.00107538	0.00785975	3775.07	0.162112	0.229733	0.939116	3373.62	0.291382	0.032203	0.330939	3085.96	-0.195943	0.112871	0.497627	4096.06	0.135493	0.331144	0.999674	3662.68	-0.365808	0.00381109	0.0473821	3256.71	-0.496734	2.06604e-05	0.000524185	2826.72	0.0555481	0.697601	0.99893	3043.82	0.0973223	0.398837	0.999217	3128.75
Arhgap11a	802.081	0.693599	0.0144403	0.05744	911.866	0.240772	0.425746	0.725886	837.469	0.27032	0.185041	0.472027	792.179	0.753306	0.00248377	0.015398	896.142	0.602992	0.00160044	0.0961673	716.049	0.479563	0.0201015	0.253	624.561	-0.156723	0.3826	0.800323	1034.66	-0.117387	0.556726	0.999674	887.143	-0.767176	4.40162e-06	0.000343121	703.662	-0.645815	5.80617e-05	0.00123633	819.998	0.17183	0.509737	0.99893	846.701	0.0694259	0.709081	0.999217	844.648
Arhgap18	1106.57	-0.494808	0.00235468	0.0137381	1114.91	-0.436132	0.0269742	0.145386	1140.5	-0.368521	0.0837862	0.284403	1196	-0.176987	0.321963	0.559905	1780.86	-0.042061	0.802672	0.996546	1609.41	0.0864998	0.655481	0.955403	1574.86	-0.176661	0.287451	0.734442	1803.1	0.134896	0.326682	0.999674	1730.02	-0.141393	0.269247	0.635284	1557.47	-0.272438	0.0402931	0.188915	882.185	0.0368321	0.789237	0.99893	999.392	0.225361	0.0707943	0.999217	1029.37
Arhgap20	31.3672	-1.61775	0.000987195	0.00694443	25.3132	-1.60248	0.183852	0.469949	19.9456	-1.39159	0.109457	0.340698	40.448	-1.37071	0.000444035	0.00383146	68.4962	-0.458417	0.252465	0.947827	60.247	-0.546335	0.284253	0.835547	78.9434	0.205265	0.621767	0.910237	55.8412	-0.0831729	0.845883	0.999674	76.9239	0.65714	0.0865359	0.346452	69.0756	0.743509	0.121435	0.380478	15.8088	-0.417226	0.608639	0.99893	16.8046	-0.307413	0.552555	0.999217	23.5085
Arhgap21	2409.62	-0.371925	0.108022	0.259471	2769.29	-0.260895	0.2401	0.545554	2430.8	-0.448077	0.00457277	0.0351139	2320.67	0.0250907	0.909945	0.956061	3894.67	0.131402	0.375995	0.989471	3421.13	0.197641	0.236607	0.790878	3012.15	-0.411097	0.0040305	0.0795561	4108.5	0.0726127	0.526161	0.999674	3544.39	-0.549869	4.32752e-07	4.926e-05	3052.59	-0.618206	8.30858e-10	6.97885e-08	2102.85	0.265931	0.188002	0.99893	2163.09	0.13637	0.351402	0.999217	2172.34
Arhgap24	103.913	-0.863112	0.00211756	0.0126966	107.684	-1.53538	0.00469644	0.045796	99.5674	-1.45693	0.00339025	0.0280286	121.018	-0.909168	0.00126962	0.00902573	219.902	0.277159	0.262405	0.953728	200.95	0.490642	0.117209	0.612803	196.982	0.192169	0.466608	0.843977	254.049	0.218257	0.362633	0.999674	241.511	-0.0921351	0.667912	0.892891	223.91	-0.307071	0.249912	0.576017	67.901	-0.377436	0.333483	0.99893	76.2586	-0.0902378	0.759654	0.999217	88.0936
Arhgap26	635.205	-0.736123	1.98449e-06	4.18533e-05	664.691	-0.644016	0.0484862	0.211756	602.629	-0.583075	0.00396811	0.0315595	556.397	-0.493032	0.0106615	0.047993	1141.17	-0.0295212	0.843402	0.996546	994.45	-0.0246762	0.880016	0.981477	934.194	-0.40836	0.00591236	0.100321	1119.8	0.0113599	0.942805	0.999674	1031.14	-0.386718	0.00879471	0.0840593	878.245	-0.393337	0.011522	0.0794696	482.583	0.0818412	0.712951	0.99893	522.832	0.138306	0.271274	0.999217	495.908
Arhgap29	295.638	-0.812649	0.00100026	0.00701695	263.061	-0.625411	0.0449688	0.201257	233.858	-0.85121	0.000865872	0.00978792	263.888	-0.72232	0.000261821	0.00246296	499.134	-0.31575	0.145027	0.842283	462.988	-0.140677	0.575145	0.93856	467.175	-0.27574	0.202447	0.645703	463.12	0.1813	0.347521	0.999674	465.159	0.0330576	0.855159	0.954917	428.32	-0.144065	0.461618	0.770504	208.993	-0.112409	0.642466	0.99893	214.206	-0.17104	0.333689	0.999217	224.533
Arhgap31	233.879	-1.13488	5.56859e-07	1.43154e-05	194.01	-1.13159	0.00273825	0.0316357	178.52	-0.68972	0.0323244	0.147921	226.849	-0.829468	0.00143233	0.0098962	443.109	-0.357576	0.0881842	0.740078	382.655	-0.490053	0.0598982	0.456838	420.973	-0.271712	0.251239	0.699466	370.815	-0.125492	0.537273	0.999674	413.009	0.0788282	0.705921	0.907458	350.682	0.209496	0.418732	0.739828	141.932	-0.334721	0.208637	0.99893	161.061	-0.0357868	0.851544	0.999217	174.548
Arhgap32	2394.8	-0.280399	0.27743	0.497641	2668.24	-0.208563	0.387608	0.696251	2279.38	-0.285529	0.175716	0.457458	2432.24	0.256968	0.181005	0.387896	3689.65	0.117939	0.457071	0.996546	3122.01	0.0532378	0.75904	0.964699	2834.28	-0.450225	0.00245099	0.0596992	3736.27	-0.0579316	0.678576	0.999674	3319.5	-0.575816	3.50102e-06	0.00028512	2726.94	-0.513047	3.15938e-06	0.000106604	2099.31	0.214768	0.340684	0.99893	2136.04	0.0634975	0.718247	0.999217	2287.62
Arhgap33	137.851	-0.619586	0.0824649	0.214238	132.195	-0.882287	0.298936	0.611274	108.622	-0.37883	0.228525	0.533691	123.276	-0.943994	4.16265e-05	0.000542995	240.874	0.0442878	0.880073	0.996546	187.747	-0.367116	0.27027	0.825349	218.672	-0.0117569	0.965022	0.996123	217.859	-0.405701	0.20248	0.999674	247.304	-0.064007	0.801523	0.941139	193.589	0.345301	0.185339	0.487982	100.337	-0.213147	0.708166	0.99893	107.066	-0.123107	0.622939	0.999217	104.693
Arhgap35	2288.77	0.113326	0.539981	0.730895	2550.67	0.321724	0.141506	0.404748	2501.75	0.0639289	0.717705	0.905742	2346.38	0.599825	0.00075652	0.00591878	2844.42	0.0643358	0.596651	0.996546	2607.84	0.259908	0.053121	0.432452	2241.25	-0.42844	0.000870786	0.0308645	3047.26	0.20183	0.0605546	0.994668	2566.8	-0.50014	2.38923e-05	0.00120569	2320.61	-0.698004	2.563e-08	1.56145e-06	2223.39	0.295853	0.0924537	0.99893	2340.99	0.224777	0.0824893	0.999217	2337.96
Arhgap36	1.31411	3.5138	0.26475	0.48284	7.23431	-0.032523	0.984532	0.994093	3.43262	-0.630185	0.695771	0.893376	1.0208	3.11446	0.253649	0.483729	4.80033	5.55967	0.00416835	0.175399	2.28473	5.01691	0.0975177	0.570019	0	NA	NA	NA	8.30547	-0.516751	0.663063	0.999674	4.95747	-5.64913	0.00207024	0.0312784	2.37722	-5.10997	0.0663899	0.260376	3.50067	2.02584	0.262379	0.99893	2.39286	0.879373	0.504794	0.999217	1.50143
Arhgap39	512.427	-0.578351	0.00554138	0.0270895	546.34	-1.15895	7.44553e-08	1.01089e-05	443.721	-0.856077	0.00202845	0.019041	550.425	-0.639931	0.00250343	0.0154872	984.167	0.340349	0.0307419	0.495964	784.392	0.136317	0.440274	0.913394	826.155	0.0811552	0.617022	0.908896	1031.31	-0.197305	0.216046	0.999674	1041.42	-0.266675	0.0815636	0.335602	840.956	-0.0645117	0.69811	0.896901	375.123	-0.223792	0.253567	0.99893	400.301	-0.132528	0.468196	0.999217	446.109
Arhgap40	18.4616	7.3272	9.68592e-06	0.00015924	26.3445	4.62505	4.77995e-05	0.00182253	26.1244	1.50576	0.130241	0.380729	25.4228	7.75193	8.30642e-08	2.60145e-06	1.05943	3.38752	0.355984	0.986126	5.0491	6.15966	0.00566345	0.11147	0	NA	NA	NA	7.02675	2.73862	0.0516093	0.968492	1.09513	-3.47975	0.305366	0.672833	5.25482	-6.25282	0.00250692	0.0255204	27.9826	0.761212	0.402161	0.99893	26.6998	0.360273	0.641321	0.999217	28.3563
Arhgap44	44.7671	-1.24794	0.04215	0.1309	32.5222	-1.75061	0.0636939	0.250994	32.5049	-1.12998	0.187108	0.474849	50.1478	-1.45108	0.00225461	0.0142878	88.1056	-0.381367	0.307238	0.973977	79.4712	-0.325913	0.450392	0.914358	99.8626	0.227678	0.571905	0.888689	76.9784	0.0623007	0.87979	0.999674	99.5315	0.60039	0.130574	0.436859	91.5236	0.543999	0.246951	0.572333	23.6956	-0.871352	0.251013	0.99893	28.2666	-0.204082	0.726702	0.999217	32.2865
Arhgap6	99.7677	-1.24025	1.48905e-05	0.000227632	89.0649	-1.25181	0.0397926	0.186135	84.259	-1.11791	0.00152089	0.0152442	91.4937	-1.73559	2.23452e-06	4.64267e-05	202.756	-0.262331	0.323581	0.979179	186.469	-0.116551	0.704338	0.960855	210.956	0.084918	0.766619	0.952313	190.411	0.151113	0.5749	0.999674	216.166	0.340411	0.208093	0.557731	200.838	0.192143	0.540573	0.81162	59.944	-0.262605	0.536379	0.99893	67.8831	0.0162674	0.944476	0.999217	61.8869
Arhgap8	172.94	-0.394972	0.130533	0.298357	153.709	-0.333562	0.203593	0.498937	134.351	-0.198869	0.492168	0.783482	168.821	-0.71034	0.000826808	0.00632827	251.24	-0.20652	0.386024	0.994019	212.307	-0.380723	0.194082	0.742652	259.259	0.113228	0.652283	0.916272	220.304	-0.168002	0.478678	0.999674	270.373	0.312451	0.166775	0.497725	231.965	0.48436	0.0742813	0.280263	135.249	-0.134194	0.567989	0.99893	139.123	-0.178402	0.361554	0.999217	145.036
Arhgdia	10312.3	0.989874	1.51539e-05	0.000230191	10502.4	0.82183	0.00231328	0.0280501	11533.9	0.663775	1.60415e-05	0.000408745	10896.9	0.835062	8.75691e-11	5.89871e-09	8541.31	0.276423	0.0296688	0.485524	7797.67	0.489172	0.000302496	0.014105	7445.3	0.116603	0.332999	0.770427	9855.67	0.218836	0.0463226	0.932105	9148.7	-0.167264	0.119844	0.415822	8445.55	-0.381744	0.000135186	0.0024662	10805.5	0.131423	0.557038	0.99893	11729.6	0.177096	0.226369	0.999217	11504.7
Arhgdib	261.811	1.17407	0.00788831	0.0358553	221.25	0.638938	0.276309	0.584498	186.158	0.651619	0.106269	0.333644	274.481	0.325114	0.420248	0.653448	196.139	0.291721	0.337563	0.982232	153.15	0.00207996	0.996029	0.99863	211.68	0.676326	0.0236925	0.225718	198.083	-0.280559	0.373004	0.999674	256.623	0.376641	0.0833015	0.339423	215.735	0.661443	0.0319076	0.161318	257.134	-0.226184	0.633615	0.99893	243.671	-0.512566	0.104266	0.999217	284.577
Arhgef10	89.8793	-0.924028	0.0833072	0.215841	67.2445	-1.30179	0.0629419	0.249185	50.3223	-1.18982	0.0512164	0.20331	88.0519	-1.83439	8.70162e-05	0.000995405	158.858	-0.320756	0.277036	0.960615	135.815	-0.478408	0.278101	0.832644	189.546	0.405672	0.147321	0.563038	133.86	-0.149621	0.707196	0.999674	193.228	0.717881	0.00181704	0.0285748	171.632	0.871932	0.0187738	0.112105	54.5473	-0.693788	0.24002	0.99893	53.6967	-0.747834	0.0842354	0.999217	59.6754
Arhgef10l	1519.6	0.619114	0.0112479	0.0472295	1397.41	0.776281	0.000594215	0.0110312	1464.94	0.607463	0.00898271	0.0578626	1596.55	0.680608	1.31243e-05	0.000205096	1340.58	-0.14129	0.377714	0.990573	1228.38	0.0192506	0.915551	0.987199	1270.83	-0.0668825	0.654857	0.916272	1321.64	0.166749	0.284298	0.999674	1349.81	0.0663119	0.616189	0.868675	1239.78	-0.0960426	0.479342	0.779257	1482.42	0.0385962	0.853619	0.99893	1561.12	0.0204025	0.906545	0.999217	1638.53
Arhgef11	1714.37	-0.498898	0.0231311	0.082621	1845.57	-0.434245	0.0511642	0.218926	1561.28	-0.480964	0.0413167	0.175315	1741.77	-0.155144	0.408889	0.644269	2853.86	0.0512791	0.711364	0.996546	2430.09	-0.0084017	0.955922	0.991357	2360.71	-0.283708	0.0294194	0.252837	2829.41	-0.0530104	0.689705	0.999674	2687.16	-0.342591	0.0040378	0.0490559	2250.87	-0.284854	0.0133198	0.0878449	1400.47	0.139451	0.480295	0.99893	1435.15	0.0230707	0.890785	0.999217	1542.37
Arhgef12	1121.19	-0.876028	0.000520453	0.00418704	1176.36	-0.766048	0.00280189	0.0320938	1013.21	-0.651019	0.000279715	0.00399712	1157.21	-0.64059	0.00406848	0.0228692	2123.6	-0.0469546	0.716665	0.996546	1810.05	-0.131347	0.362382	0.878467	1891.23	-0.158504	0.211689	0.656752	2021.61	-0.0779707	0.507337	0.999674	2075.1	-0.11942	0.309967	0.676753	1756.19	-0.0369717	0.759076	0.91387	818.272	0.0846979	0.723159	0.99893	876.957	0.106257	0.534115	0.999217	919.815
Arhgef15	65.8538	-0.935154	0.00098934	0.00695712	61.883	-0.238709	0.574814	0.820544	51.1604	-0.479273	0.369031	0.689172	87.9861	-0.639999	0.0397451	0.13147	109.954	-0.521908	0.114836	0.801515	99.2897	-0.505483	0.215057	0.77001	127.841	0.178867	0.569163	0.887698	89.669	0.0235579	0.949082	0.999674	122.167	0.693392	0.0203203	0.142541	112.204	0.67412	0.0593437	0.242925	48.7796	0.191853	0.517267	0.99893	48.1319	-0.0434309	0.882533	0.999217	62.3698
Arhgef16	4245.23	0.340564	0.0684889	0.186554	4424.81	0.377704	0.0659458	0.256473	4358.43	0.273001	0.0713573	0.255026	4378.51	0.41395	0.000420343	0.00365465	4745.61	0.101608	0.384892	0.993585	4178.73	0.170612	0.171076	0.710751	4094.56	-0.0979448	0.403699	0.814735	4960.44	0.0753826	0.482989	0.999674	4741.54	-0.207123	0.0655728	0.295064	4173.89	-0.277991	0.0146327	0.0939604	4119.75	0.161794	0.345672	0.99893	4336.64	0.116983	0.342082	0.999217	4369.83
Arhgef17	248.93	-0.713199	0.0325632	0.107469	229.73	-1.25577	0.0828931	0.296313	199.714	-0.80853	0.101613	0.323521	261.626	-1.00057	0.00286506	0.0171761	461.449	0.092938	0.648049	0.996546	378.905	-0.0861561	0.761621	0.966411	442.861	0.193936	0.364735	0.790978	449.132	-0.171357	0.475888	0.999674	509.076	0.0935655	0.592975	0.86222	427.676	0.270763	0.279185	0.607723	167.711	-0.437199	0.400968	0.99893	185.149	-0.178154	0.572251	0.999217	200.533
Arhgef19	366.098	-1.01393	0.0107624	0.0457123	345.279	-1.23171	0.00669095	0.0584563	217.373	-1.26377	0.00409306	0.0322745	361.562	-1.51876	2.51471e-07	6.92557e-06	726.578	-0.0710538	0.725626	0.996546	583.376	-0.406014	0.0801121	0.52037	742.671	0.212962	0.228435	0.676737	643.817	-0.328971	0.176927	0.999674	810.303	0.276621	0.128178	0.432456	668.763	0.610158	0.00214809	0.0225899	236.257	-0.278282	0.499686	0.99893	218.134	-0.65105	0.0480115	0.95532	253.736
Arhgef25	272.349	-0.700493	0.171392	0.361884	206.046	-1.46002	0.0168498	0.106001	177.178	-1.05751	0.0386675	0.167399	262.391	-1.2191	0.00247562	0.0153614	469.089	-0.104892	0.594205	0.996546	399.093	-0.214935	0.358826	0.876204	483.499	0.201853	0.35412	0.784624	434.161	-0.103684	0.605193	0.999674	521.401	0.299967	0.138404	0.451482	453.461	0.408133	0.0910688	0.319291	169.874	-0.858315	0.117372	0.99893	180.933	-0.568192	0.167705	0.999217	204.134
Arhgef26	422.572	-0.641088	0.00105807	0.00733167	378.265	-0.495381	0.265098	0.572904	330.602	-0.0764943	0.826947	0.938776	414.349	-0.50485	0.117837	0.289508	673.14	-0.27135	0.14966	0.847107	549.274	-0.629707	0.00515282	0.10479	640.78	-0.179185	0.347498	0.780881	550.795	-0.352193	0.0415631	0.903693	650.01	0.0837473	0.610627	0.864912	522.997	0.440416	0.0183367	0.110688	312.531	-0.10403	0.728569	0.99893	333.115	-0.052432	0.794869	0.999217	353.014
Arhgef28	753.265	-1.07081	5.37173e-08	1.96251e-06	727.698	-1.07904	9.13892e-05	0.00292971	553.536	-1.13718	8.75718e-05	0.00159098	689.047	-0.739718	0.00101108	0.0074722	1498.7	-0.129578	0.345937	0.983245	1287.72	-0.20852	0.177084	0.718558	1280.37	-0.380385	0.0157234	0.181011	1386.96	-0.0727001	0.583687	0.999674	1358.83	-0.258504	0.0833541	0.339423	1139.45	-0.181343	0.284693	0.612499	492.335	-0.119066	0.579536	0.99893	491.286	-0.263943	0.150269	0.999217	556.856
Arhgef37	285.095	-0.465951	0.0655895	0.180467	301.294	-0.684625	0.0158074	0.102168	285.405	-0.655159	0.0619364	0.231058	268.049	-0.555502	0.00669854	0.0336072	489.714	0.179254	0.425675	0.996546	432.783	0.275347	0.27091	0.825418	411.522	-0.0934651	0.667106	0.91969	529.259	0.102845	0.63857	0.999674	490.332	-0.279229	0.143388	0.458521	433.518	-0.37864	0.0455495	0.205193	225.407	-0.0198746	0.930739	0.99893	247.512	0.0970251	0.660971	0.999217	236.846
Arhgef38	546.831	-0.726594	1.86003e-05	0.000272676	537.587	-0.935607	0.00092379	0.0149868	502.814	-1.10141	1.08726e-06	4.3017e-05	564.682	-0.145282	0.419929	0.653148	999.393	0.0311777	0.862294	0.996546	936.589	0.292672	0.153837	0.686285	800.614	-0.412862	0.0218853	0.217619	1080.29	0.267791	0.095214	0.999674	904.833	-0.451267	0.00250253	0.0356078	839.425	-0.714453	4.08522e-06	0.000133507	390.88	-0.159051	0.408419	0.99893	419.351	-0.0703155	0.600671	0.999217	484.86
Arhgef40	632.747	0.512155	0.0782631	0.206129	788.629	0.460531	0.282507	0.591976	1018.04	-0.0866819	0.555911	0.8223	703.729	0.633671	0.00109635	0.00798177	731.502	0.440781	0.0308419	0.496162	835.863	1.24705	5.93828e-08	9.53241e-06	568.087	-0.0307196	0.884092	0.973993	1084.45	0.81107	5.95244e-07	0.000288316	748.043	-0.479308	0.00227875	0.0331536	861.328	-1.28646	2.4894e-15	6.14229e-13	677.786	0.409674	0.206857	0.99893	820.638	0.660104	0.000107964	0.0363026	696.681
Arhgef5	3119.33	-0.00929222	0.963103	0.982477	3088.33	-0.152166	0.514908	0.785614	3178.99	-0.214047	0.232558	0.539254	3159.35	0.323109	0.00967619	0.0445634	4188.81	0.105821	0.476517	0.996546	3817.93	0.288625	0.0894405	0.544991	3366.86	-0.314554	0.0345989	0.27316	4533.24	0.189599	0.0727796	0.999674	3915.74	-0.427311	0.00012979	0.00435548	3535.97	-0.612399	7.81028e-08	4.14428e-06	2714.14	-0.0142084	0.938716	0.99893	2978.32	0.0980499	0.45896	0.999217	3069.32
Arhgef9	77.7776	-1.95396	0.000124437	0.00129958	69.1039	-1.91277	0.00266993	0.031043	48.5503	-1.80622	0.00673133	0.0466495	67.9677	-1.88399	0.000276371	0.00257741	193.143	-0.358038	0.231626	0.939561	167.66	-0.473075	0.154891	0.687997	185.094	-0.246276	0.364386	0.790978	162.33	-0.109103	0.744016	0.999674	181.532	0.103539	0.704993	0.907458	155.407	0.216392	0.443628	0.756768	35.5085	-0.314961	0.579093	0.99893	36.4528	-0.321565	0.495244	0.999217	40.0827
Arid1a	1833.41	-0.228979	0.232765	0.443555	1942.06	-0.357321	0.0854597	0.301725	1615.43	-0.319428	0.113222	0.348147	1790.4	-0.0136321	0.92891	0.964172	2804.42	0.169088	0.213024	0.926225	2298.14	0.00598589	0.969881	0.995789	2239.11	-0.262127	0.0535214	0.343986	2812.97	-0.156733	0.268821	0.999674	2667.8	-0.438645	0.000401776	0.00998658	2147.3	-0.277449	0.0460856	0.206498	1558.29	0.0616158	0.7214	0.99893	1578.79	-0.0728197	0.601346	0.999217	1683.86
Arid1b	1127.36	-0.643761	0.000831399	0.00605866	1154.47	-0.499809	0.0329828	0.16506	994.805	-0.581838	0.0222466	0.112658	1087.47	-0.282601	0.153466	0.346965	1914.4	-0.0759772	0.57497	0.996546	1674.21	-0.073283	0.614037	0.942148	1616.91	-0.359336	0.00574663	0.0986605	1847.19	0.008624	0.949896	0.999674	1751.61	-0.29068	0.0227245	0.152065	1503.04	-0.295427	0.0236832	0.131835	876.997	0.0876004	0.644063	0.99893	904.426	0.000765534	0.996313	0.999947	957.268
Arid2	924.682	-0.585948	0.000300808	0.00269195	990.317	-0.345114	0.131107	0.386863	857.852	-0.305994	0.210544	0.509257	961.996	-0.145022	0.546924	0.749803	1539.32	-0.0627943	0.656026	0.996546	1305.65	-0.171896	0.301987	0.848965	1312.11	-0.313402	0.0360881	0.279573	1447.94	-0.103022	0.415578	0.999674	1429.67	-0.25834	0.0474969	0.242867	1188.3	-0.15139	0.307707	0.639039	753.93	0.198436	0.243217	0.99893	785.928	0.120901	0.412151	0.999217	836.157
Arid3a	319.458	1.70052	0.000128498	0.00133447	268.986	1.34231	7.40985e-05	0.0025076	365.089	1.41619	5.23027e-05	0.00105422	313.756	1.8606	6.96796e-16	1.31336e-13	168.453	0.215534	0.525861	0.996546	156.159	0.471219	0.209709	0.765304	131.602	-0.273638	0.454423	0.839058	193.075	0.263211	0.416148	0.999674	160.042	-0.496592	0.123024	0.422031	147.6	-0.75296	0.0289896	0.150705	332.925	-0.115643	0.749224	0.99893	390.013	0.200607	0.509629	0.999217	369.05
Arid4a	607.008	-0.410755	0.0174447	0.0666593	675.767	-0.624976	0.0021075	0.0263673	592.478	-0.63173	0.00863846	0.0562124	613.628	-0.295449	0.158916	0.354975	1047.73	0.260741	0.122543	0.811303	893.854	0.259457	0.189129	0.736755	843.461	-0.131088	0.491516	0.855347	1130.73	0.00516216	0.970132	0.999674	1038.66	-0.398643	0.0128715	0.106866	883.02	-0.399923	0.0295026	0.152768	496.859	0.0681102	0.647619	0.99893	524.448	0.0517786	0.717041	0.999217	542.041
Arid4b	739.9	-0.744049	6.28382e-05	0.000743914	820.671	-0.497523	0.119673	0.365825	668.483	-0.581504	0.00228699	0.0207282	770.516	-0.572434	0.00207472	0.0134084	1335.41	-0.0292336	0.863805	0.996546	1139.56	-0.104091	0.582165	0.93856	1200.33	-0.112366	0.505511	0.861153	1282.78	-0.0680052	0.666841	0.999674	1325.8	-0.0905983	0.546979	0.834961	1127.44	-0.0180786	0.906547	0.966783	586.483	0.238871	0.28915	0.99893	593.259	0.0706715	0.587582	0.999217	626
Arid5a	205.261	1.15785	0.000703705	0.00533497	194.403	1.49639	1.72336e-05	0.000868955	199.83	1.36969	0.000255276	0.00373392	198.665	1.09976	6.21871e-05	0.000757099	129.552	-0.218982	0.507233	0.996546	114.852	-0.196877	0.664566	0.959265	124.78	-0.0947212	0.783204	0.957022	119.1	0.0304803	0.939517	0.999674	128.971	0.11533	0.698092	0.907205	114.252	0.0912573	0.826791	0.945358	219.746	0.144664	0.623075	0.99893	225.406	0.0297691	0.900974	0.999217	223.66
Arid5b	472.454	-0.958828	1.33134e-05	0.000208615	455.593	-0.904485	0.00414443	0.0420433	390.945	-0.621525	0.0514048	0.203719	471.522	-0.620327	0.00305844	0.0181187	894.178	-0.149885	0.3602	0.986126	751.132	-0.326758	0.105983	0.592018	795.522	-0.270248	0.121839	0.513914	800.401	-0.169989	0.328542	0.999674	839.463	-0.128251	0.416015	0.761494	692.026	0.0466341	0.807842	0.936816	323.651	-0.0800054	0.74685	0.99893	350.721	0.0191116	0.924894	0.999217	377.888
Arl1	7576.22	1.00983	1.0329e-07	3.41828e-06	7374.72	0.970971	2.23548e-05	0.00103607	7666.5	0.789311	0.00019889	0.00306848	8201.61	1.03388	6.60156e-09	2.79072e-07	5844.5	0.113743	0.400917	0.996546	5250.06	0.250868	0.0540218	0.433909	5188.72	-0.00149168	0.989964	0.998295	6256.4	0.143453	0.343684	0.999674	6028.4	-0.123204	0.352011	0.716904	5445.06	-0.261995	0.0317118	0.160791	7891.31	0.0983507	0.584532	0.99893	8240.28	0.044614	0.759231	0.999217	8670.45
Arl13b	252.554	-0.507411	0.00938602	0.0409661	281.819	-0.774151	0.00333682	0.0362945	245.813	-0.692474	0.0028953	0.0247468	276.02	-0.294307	0.268104	0.500563	458.182	0.276082	0.151307	0.848385	385.64	0.233866	0.286532	0.839535	372.595	-0.083131	0.666148	0.919329	491.275	-0.0360759	0.850868	0.999674	460.747	-0.366195	0.0371528	0.209785	387.662	-0.326397	0.08194	0.298581	200.351	0.0267704	0.893008	0.99893	214.341	0.0587366	0.697557	0.999217	233.02
Arl14	165.951	1.89368	7.40054e-12	1.04092e-09	228.732	1.39509	0.00795416	0.0656079	207.344	0.56521	0.165092	0.440963	208.269	1.59821	5.80398e-10	3.2759e-08	110.499	1.05444	0.00123488	0.0812475	109.287	1.52394	4.7816e-05	0.00311106	79.8039	0.489024	0.195523	0.638548	170.537	0.475342	0.0728214	0.999674	128.944	-0.572425	0.045247	0.235694	129.169	-1.04434	0.000903233	0.0115174	215.919	0.578238	0.107878	0.99893	206.562	0.209007	0.39135	0.999217	218.653
Arl2	481.978	0.533745	0.0194421	0.0723861	436.933	0.337459	0.160596	0.434169	438.833	0.542412	0.0698625	0.251012	541.822	0.0309883	0.895015	0.94623	480.928	0.0787561	0.677967	0.996546	398.061	-0.0749974	0.746258	0.962002	517.003	0.476722	0.0116143	0.14974	469.214	-0.146471	0.40845	0.999674	590.11	0.390543	0.0157578	0.121326	511.47	0.541787	0.00365298	0.033726	450.812	-0.101819	0.628691	0.99893	478.012	-0.0586929	0.761121	0.999217	510.911
Arl2bp	2178.53	0.651446	0.00196396	0.0119621	2191.86	0.650213	0.00425869	0.0427536	2263.53	0.558055	0.000409672	0.00542046	2251.84	0.577842	2.00741e-07	5.64961e-06	2055.93	0.10606	0.43874	0.996546	1820.51	0.194486	0.195455	0.745012	1844.06	0.0199444	0.88111	0.973052	2164.02	0.0943787	0.449113	0.999674	2135.07	-0.0939511	0.437919	0.774887	1903.6	-0.184063	0.127291	0.391431	2188.81	0.127764	0.504478	0.99893	2325.29	0.115088	0.393556	0.999217	2319.14
Arl3	231.496	-0.228989	0.418732	0.634431	194.672	-0.301069	0.325918	0.63916	173.775	-0.274768	0.373077	0.692449	239.605	-0.792406	0.00102832	0.00757509	312.226	-0.197587	0.378722	0.991084	270.746	-0.257755	0.374418	0.886724	352.069	0.359848	0.0945427	0.458638	283.088	-0.0528203	0.833979	0.999674	370.513	0.549505	0.00377329	0.0470991	331.683	0.606672	0.0121588	0.0823619	182.496	-0.25512	0.342662	0.99893	185.963	-0.295865	0.164843	0.999217	201.54
Arl4a	1206.2	0.194512	0.318911	0.541191	1222.81	-0.0545089	0.837201	0.939797	1092.09	-0.0105958	0.958034	0.984322	1203.16	-0.524831	0.00460764	0.0252235	1527.29	0.229757	0.132582	0.826126	1259.6	0.108789	0.482391	0.924281	1530.18	0.438172	0.000666637	0.0260568	1579.94	-0.114453	0.479456	0.999674	1832.7	0.200895	0.1414	0.455427	1575.98	0.319716	0.00716253	0.0560814	1097.77	-0.000870289	0.996641	0.999492	1123.8	-0.0863974	0.556388	0.999217	1108.5
Arl4d	168.129	-0.455459	0.435803	0.649518	126.677	-1.32616	0.000454178	0.00916024	154.31	-0.0169132	0.978207	0.992862	165.939	-1.21082	0.00884995	0.0416252	268.197	-0.00578327	0.985587	0.999824	214.897	-0.322889	0.384277	0.89252	287.549	0.394253	0.172607	0.60486	243.961	-0.312388	0.313423	0.999674	319.764	0.391927	0.101971	0.380496	268.262	0.708404	0.00226601	0.0235552	111.73	-0.877167	0.0825458	0.99893	148.172	0.113904	0.809414	0.999217	131.9
Arl5b	985.786	-0.0718046	0.800055	0.897629	947.346	0.229502	0.383682	0.693045	1040.99	-0.114013	0.56484	0.827988	947.44	0.415594	0.18352	0.391124	1221.96	-0.223945	0.182906	0.891216	1218.19	0.216378	0.276495	0.830534	1036.68	-0.508279	0.00790886	0.11968	1276.02	0.447221	0.00694099	0.416438	1059.48	-0.292157	0.0897354	0.353788	1053.02	-0.73432	0.000283311	0.00456139	873.631	0.102964	0.682303	0.99893	960.866	0.189983	0.305111	0.999217	943.822
Arl6ip4	926.553	0.997386	1.00956e-13	2.54913e-11	942.744	0.993553	0.000312278	0.00704927	1003.46	0.96131	1.57254e-07	8.6751e-06	1022.08	0.482095	0.0032037	0.018795	729.394	0.151784	0.396588	0.996546	634.347	0.187747	0.353781	0.874535	764.116	0.476414	0.00492856	0.0903759	767.971	0.0413823	0.815139	0.999674	891.22	0.316629	0.0405512	0.221605	803.833	0.278964	0.0871679	0.311309	984.366	0.166495	0.335434	0.99893	1051.72	0.163686	0.0995702	0.999217	1035.26
Arl6ip5	1519.73	0.303265	0.0558335	0.160516	1402.32	0.453426	0.0193115	0.116941	1489.71	0.497099	0.000337527	0.00464805	1563.74	0.171841	0.222433	0.444931	1586.26	-0.154235	0.253046	0.947827	1408.91	-0.11248	0.488167	0.924281	1578.78	0.0615686	0.640159	0.914879	1504.64	0.0475606	0.73162	0.999674	1673.25	0.208353	0.077887	0.327057	1500.53	0.164617	0.228927	0.550469	1410.46	0.0157584	0.91535	0.99893	1531.61	0.0938476	0.33615	0.999217	1529.28
Armc10	1009.95	0.238809	0.215933	0.422295	980.051	0.410208	0.0245121	0.136376	1034.21	0.41608	0.0176835	0.0952699	1095.6	0.398869	0.00393783	0.0222321	1110.89	-0.101286	0.534985	0.996546	990.939	-0.0313351	0.864373	0.978264	1030.55	-0.0907363	0.562548	0.886467	1082.78	0.0758338	0.6238	0.999674	1109.35	0.00274578	0.984312	0.994689	989.863	-0.0693246	0.631369	0.858719	945.414	0.0939505	0.542185	0.99893	1030.91	0.161189	0.200433	0.999217	1058.76
Armc5	669.931	0.468675	0.0110091	0.0464276	698.846	0.390806	0.0322485	0.162641	628.728	0.207037	0.167301	0.444245	778.867	0.579131	0.00163221	0.0109803	722.497	0.193647	0.243465	0.947827	619.992	0.196304	0.31578	0.855959	632.322	0.0418748	0.812134	0.957803	763.905	0.00871477	0.952428	0.999674	755.345	-0.159677	0.291316	0.658633	653.759	-0.164551	0.334319	0.665436	659.285	0.137182	0.370853	0.99893	657.974	-0.0524422	0.645441	0.999217	752.113
Armc6	238.117	0.663531	0.0833647	0.215889	220.377	0.828765	0.0221008	0.127926	203.803	0.630889	0.0499817	0.199661	236.464	0.951803	0.00237209	0.0148536	205.417	-0.137411	0.698205	0.996546	180.255	-0.14015	0.734519	0.961423	177.952	-0.341761	0.347788	0.780881	193.613	0.00128518	0.99681	0.999674	188.459	-0.214573	0.473518	0.798959	162.41	-0.212544	0.517068	0.797912	234.503	0.0548921	0.857479	0.99893	231.713	-0.154261	0.529242	0.999217	253.811
Armc7	203.24	0.623061	0.00664098	0.0312735	177.467	0.00554338	0.989666	0.996318	174.139	0.143855	0.528711	0.806566	192.26	0.311548	0.223811	0.44678	210.587	0.31591	0.228097	0.939116	174.94	0.239184	0.469321	0.922069	178.594	0.0800665	0.793782	0.957022	226.48	-0.0719725	0.751438	0.999674	222.833	-0.242654	0.332562	0.699406	187.374	-0.167627	0.590054	0.837611	183.7	-0.287423	0.312757	0.99893	192.839	-0.231259	0.112121	0.999217	202.933
Armc9	281.908	-0.519292	0.019956	0.0739047	265.566	-0.741958	0.0266196	0.144145	210.804	-0.509422	0.0481093	0.194793	261.137	-0.580698	0.00680456	0.033998	466.425	0.0122719	0.959342	0.997479	374.846	-0.281309	0.349921	0.873947	411.023	-0.129901	0.602822	0.904733	429.355	-0.285693	0.120033	0.999674	460.482	-0.14891	0.389761	0.745581	367.106	0.141625	0.496814	0.787592	210.094	-0.19133	0.384984	0.99893	213.763	-0.262942	0.066261	0.999217	230.127
Armcx1	82.9606	-0.990259	0.0124863	0.051299	73.3857	-1.36661	0.0909647	0.31285	72.771	-0.825662	0.0211571	0.108639	85.0152	-0.901732	0.00109081	0.00794422	161.92	-0.0859864	0.777215	0.996546	140.644	-0.110787	0.769073	0.966945	150.858	-0.0645455	0.848993	0.963773	154.362	-0.0186463	0.944659	0.999674	163.103	0.0140001	0.960516	0.987679	141.785	0.036512	0.915866	0.97017	51.6196	-0.457194	0.416209	0.99893	61.8946	0.0551999	0.844949	0.999217	64.6311
Armcx2	82.8588	-0.800342	0.0340956	0.11123	67.7135	-1.54048	0.113088	0.353937	64.178	-0.466201	0.233009	0.539991	87.0255	-1.21364	0.00110084	0.00801159	153.016	-0.0259666	0.926675	0.996568	119.9	-0.43865	0.257826	0.814991	156.87	0.261157	0.399135	0.811674	134.999	-0.404668	0.23633	0.999674	173.617	0.27899	0.329203	0.696621	140.85	0.691078	0.071132	0.272636	51.1127	-0.750201	0.251867	0.99893	61.8087	-0.0984628	0.723954	0.999217	63.991
Armcx4	52.635	-0.605561	0.0804518	0.210295	41.0419	-0.768289	0.419899	0.721572	41.885	-0.357968	0.50972	0.795117	52.1701	-1.46431	1.27915e-05	0.000201844	81.6291	-0.296338	0.452353	0.996546	71.3103	-0.364171	0.450141	0.914358	98.114	0.438607	0.256977	0.705912	71.161	-0.0630663	0.873824	0.999674	100.648	0.726537	0.0370087	0.209405	91.2518	0.793677	0.0547164	0.230157	36.2319	-0.444028	0.467386	0.99893	41.1545	-0.108798	0.724061	0.999217	38.9807
Armh3	468.467	0.491258	0.0372774	0.118865	472.805	0.230872	0.360584	0.673511	473.7	0.414425	0.0112875	0.0681725	511.018	0.70201	1.06182e-06	2.45665e-05	514.015	0.2742	0.133775	0.826126	421.987	0.148467	0.483559	0.924281	411.412	-0.133454	0.481507	0.849889	538.5	-0.119535	0.50863	0.999674	509.322	-0.415372	0.0161685	0.12321	415.709	-0.291293	0.12526	0.387481	448.845	0.0359894	0.865616	0.99893	484.038	0.0863302	0.556999	0.999217	512.28
Armh4	74.9936	-0.987041	0.0117809	0.0489435	59.6526	-1.0605	0.219137	0.519939	61.2688	-0.769516	0.108876	0.339257	77.8583	-1.25757	0.000105409	0.00115995	133.769	-0.364616	0.228039	0.939116	122.409	-0.261583	0.487527	0.924281	147.533	0.160564	0.608609	0.907635	119.356	0.108001	0.751359	0.999674	147.03	0.518107	0.081149	0.334583	136.557	0.412752	0.261819	0.58922	46.7525	-0.420156	0.472329	0.99893	54.2047	-0.0295148	0.926636	0.999217	55.635
Arnt	886.734	-0.218492	0.356101	0.577019	908.563	-0.357918	0.238018	0.542135	828.493	-0.233781	0.321994	0.643052	838.642	-0.0189895	0.916698	0.959579	1330.23	0.128343	0.356356	0.986126	1114.26	0.0304877	0.84426	0.975814	1066.07	-0.297264	0.0385334	0.288569	1339.5	-0.091665	0.498993	0.999674	1250.32	-0.432983	0.00129914	0.0226321	1028.05	-0.337541	0.0195906	0.115743	744.146	0.0121366	0.960289	0.99893	791.954	0.0298998	0.864774	0.999217	801.04
Arntl	985.327	-0.296343	0.0612708	0.171482	1108.31	-0.445115	0.199825	0.493913	913.941	-0.903722	0.0113598	0.0684254	930.729	-0.499089	0.0128076	0.055595	1608.58	0.254273	0.155616	0.854247	1463.27	0.454301	0.00434089	0.0931127	1351.23	-0.0111877	0.942855	0.990077	1836.18	0.206359	0.311872	0.999674	1654.99	-0.273387	0.124499	0.424779	1512.97	-0.474649	0.00259722	0.0261831	843.004	0.125681	0.582303	0.99893	818.507	-0.142389	0.492418	0.999217	841.889
Arpc1a	2944.9	0.414518	0.00325767	0.017795	2742.38	0.53842	0.0131606	0.0917039	2837.12	0.538451	0.00159124	0.0157931	3075.71	0.365112	0.0266753	0.0969817	2934.56	-0.115056	0.349062	0.985143	2590.01	-0.0872321	0.541773	0.933141	2838.39	0.0174513	0.881355	0.973052	2812.16	0.0337871	0.790039	0.999674	3045.25	0.124834	0.251151	0.614879	2706.22	0.0949017	0.43168	0.749448	2792.3	0.0285027	0.853935	0.99893	2974.13	0.0489869	0.643758	0.999217	3059.01
Arpc1b	8322.53	0.798076	0.000177353	0.00174375	8615.52	0.858024	4.68476e-06	0.000313379	9168.3	0.47318	0.000281439	0.00400922	9109.38	0.66762	4.44871e-08	1.49101e-06	7248.61	0.113179	0.3824	0.992555	6985.86	0.47044	0.000668399	0.0249808	6787.34	0.147661	0.197543	0.639918	8299.52	0.363293	0.00510705	0.335831	7864.85	0.026736	0.806736	0.942035	7656.4	-0.332159	0.00115426	0.0139181	8689.14	0.196014	0.271694	0.99893	9200.79	0.159465	0.222371	0.999217	9269.93
Arpc2	9348.96	0.57941	6.04456e-05	0.000723562	10068.7	0.648255	0.00156404	0.0216463	10696.5	0.321668	0.0129212	0.075252	9777.74	0.417862	0.000153077	0.00158917	9327.1	0.145927	0.226322	0.937095	8893.03	0.473382	0.000514073	0.0208439	8503.9	0.106847	0.382587	0.800323	10695	0.333719	0.000856546	0.106313	9973.32	-0.0465233	0.659757	0.888837	9597.49	-0.376312	0.000736056	0.00985442	9614.05	0.237472	0.101512	0.99893	10317.6	0.230065	0.00903135	0.561429	9860.26
Arpc3	5015.96	1.21715	1.28278e-13	3.07656e-11	4815.79	1.01767	2.37241e-06	0.000177647	5554.07	0.953591	1.59958e-09	1.77064e-07	5652.3	0.759877	1.92943e-05	0.000284457	3577.88	0.236298	0.0851363	0.732114	3235.81	0.414855	0.00518003	0.105016	3618.3	0.466571	0.000275201	0.0153755	4034.55	0.184418	0.119635	0.999674	4336.29	0.222541	0.0448831	0.234591	4034.71	0.0422229	0.680165	0.890008	5285.09	0.0553127	0.731466	0.99893	5820.87	0.161895	0.14439	0.999217	5835.92
Arpc4	5298.41	1.05679	2.34316e-06	4.80077e-05	4937.83	1.15287	1.6499e-06	0.000132973	5456.64	1.03046	3.49926e-09	3.40791e-07	5642.73	1.03298	5.33033e-07	1.34293e-05	3753.88	-0.0503474	0.664861	0.996546	3418.33	0.103748	0.404923	0.90086	3550.74	0.0155963	0.892224	0.977228	3817.47	0.160353	0.130958	0.999674	3893.38	0.0581175	0.598811	0.863507	3568.39	-0.0979472	0.373829	0.703232	5501.95	0.0685458	0.747147	0.99893	5888.47	0.0916066	0.546171	0.999217	6024.33
Arpc5	8721.43	0.766263	5.53657e-07	1.42691e-05	9079.89	0.890991	0.0001102	0.00330567	9196.25	0.709928	1.02833e-06	4.14958e-05	9494.79	0.736104	8.26659e-06	0.000139784	7620.6	0.068698	0.56813	0.996546	6802.62	0.176581	0.18962	0.737247	7015.07	0.0560123	0.65447	0.916272	7966.94	0.114189	0.233529	0.999674	8012.8	-0.0204101	0.852378	0.954917	7216.02	-0.130547	0.255606	0.583014	9137.92	0.215662	0.192745	0.99893	9525.88	0.134058	0.184741	0.999217	9717.28
Arpc5l	1106.92	0.531766	7.45959e-05	0.000860131	1008.25	0.358318	0.104031	0.337598	1053.45	0.377402	0.031077	0.143847	1134.41	0.290453	0.0472462	0.149934	1102.96	0.0716787	0.617853	0.996546	968.61	0.123908	0.458448	0.917967	1045.93	0.141542	0.353542	0.783984	1136.01	0.0579861	0.672698	0.999674	1194.63	0.0621422	0.655502	0.886822	1064.51	0.00788683	0.959894	0.986071	1036.21	-0.0815735	0.576809	0.99893	1110.68	-0.0176941	0.860458	0.999217	1140.72
Arpin	1286.46	0.555343	0.0116633	0.0485738	1213.48	0.602576	0.00505912	0.0481396	1218.56	0.398978	0.00244168	0.0217316	1268.17	0.535411	0.000163989	0.0016787	1221.45	-0.0296825	0.842175	0.996546	1109.18	0.117826	0.474108	0.924281	1106.1	-0.0924486	0.556811	0.883002	1248.78	0.153574	0.271141	0.999674	1220.95	-0.0699865	0.634136	0.876533	1109.79	-0.219412	0.166415	0.460711	1245.38	0.0407517	0.832146	0.99893	1290.61	-0.0237631	0.859368	0.999217	1323.57
Arpp19	2111.19	0.45334	0.000319033	0.0028082	1929.86	0.593235	0.000589972	0.0109727	1961.57	0.42886	5.90948e-05	0.00116402	2071.74	0.349682	0.0195387	0.0762724	2036.64	-0.150771	0.280739	0.960691	1854.23	-0.0162885	0.914848	0.987108	1960.55	-0.0307185	0.817061	0.957803	1986.39	0.140691	0.275158	0.999674	2077.37	0.112073	0.36098	0.723455	1898.92	-0.0244353	0.838997	0.950135	2002.51	0.0097713	0.931574	0.99893	2087.62	-0.027601	0.692754	0.999217	2125.56
Arrb1	1573.13	-0.499235	0.00296802	0.0165091	1594.45	-0.588029	0.00973108	0.0755784	1365.28	-0.660009	1.72235e-05	0.000432338	1480.65	-0.290067	0.0764465	0.212069	2615.23	0.0468537	0.767602	0.996546	2268.46	0.0525824	0.750362	0.962002	2157.27	-0.297571	0.0378741	0.285688	2635.84	0.0122851	0.942359	0.999674	2451.87	-0.351944	0.0141532	0.113509	2094.79	-0.359461	0.00835047	0.0625778	1231.9	-0.0203512	0.89883	0.99893	1265.37	-0.095956	0.372458	0.999217	1340.84
Arrdc1	2575.07	0.822181	1.44996e-05	0.00022275	2572.16	0.668714	0.00929857	0.0730633	2774.85	0.768447	1.09907e-06	4.33993e-05	2876.84	0.625823	0.00294038	0.0175458	2301.49	0.221049	0.124577	0.814	1960.01	0.20457	0.163181	0.701983	2136.4	0.230981	0.109136	0.487686	2441.99	-0.0103953	0.942985	0.999674	2563.57	0.00282919	0.984065	0.9946	2232.62	0.0169069	0.906651	0.966783	2622.16	0.0860827	0.661347	0.99893	2863.27	0.162176	0.201343	0.999217	2899.12
Arrdc4	2702.83	0.20032	0.41658	0.63244	2675.78	0.299447	0.233587	0.536893	2625.83	0.167409	0.288096	0.606901	2506.47	0.581848	0.000764988	0.00597138	3112.77	-0.0285536	0.89222	0.996546	2786.14	0.0688626	0.778539	0.968452	2484.6	-0.496141	0.0154569	0.178905	3137.97	0.104917	0.463982	0.999674	2741.06	-0.474376	0.000160009	0.00513721	2396.67	-0.574905	1.13744e-06	4.48143e-05	2516.61	0.0947827	0.633734	0.99893	2636.61	0.0520322	0.69424	0.999217	2632.8
Arsb	498.755	-0.526994	0.023811	0.0843228	536.941	-0.320585	0.141947	0.405147	436.938	-0.529338	0.0307911	0.142862	463.768	-0.0965068	0.6014	0.786791	817.123	-0.0299442	0.850854	0.996546	708.394	-0.0476013	0.81338	0.974826	656.894	-0.47174	0.00410228	0.0798099	797.174	-0.0119362	0.947739	0.999674	724.533	-0.449475	0.00282576	0.038543	610.667	-0.433655	0.020952	0.121211	411.372	0.199502	0.32282	0.99893	406.184	-0.034141	0.841667	0.999217	428.892
Arsg	68.9335	-0.526658	0.0881369	0.224511	64.041	-0.818287	0.104342	0.338333	60.2719	-0.880976	0.328599	0.649685	76.8831	-0.83935	0.00907646	0.0424581	114.89	0.024387	0.938679	0.996568	105.008	0.200672	0.596731	0.939419	117.628	0.302169	0.361058	0.7876	120.757	0.181316	0.561007	0.999674	132.106	0.270413	0.364187	0.725045	123.226	0.0915065	0.792961	0.930187	50.6257	-0.248184	0.487335	0.99893	54.2696	-0.139551	0.776364	0.999217	59.9642
Arsk	159.105	-1.16077	8.67153e-05	0.000977213	145.005	-0.908789	0.0153102	0.100145	112.059	-1.15788	0.000624455	0.00758368	151.798	-0.92691	0.000276004	0.00257633	306.451	-0.345913	0.135959	0.831624	274.903	-0.312573	0.279992	0.832894	291.499	-0.252042	0.263086	0.712578	270.135	0.0388497	0.88382	0.999674	287.809	0.0867148	0.678119	0.89733	255.488	0.0513513	0.840932	0.951023	102.631	-0.0767728	0.803214	0.99893	100.145	-0.297565	0.199666	0.999217	115.881
Art2a	11.465	6.64122	1.85512e-05	0.000272675	7.60255	2.60425	0.0878968	0.306767	9.58862	3.83314	0.00263583	0.0230183	11.7846	2.24115	0.00754755	0.0368412	1.17807	3.541	0.320638	0.976538	0.361016	2.37107	0.595275	0.93856	1.72922	4.20045	0.176679	0.611117	1.81039	-1.14677	0.686691	0.999674	3.13445	0.641198	0.743663	0.923234	2.39142	1.79051	0.496523	0.787592	12.3225	-0.439189	0.609124	0.99893	13.1519	-0.30252	0.588739	0.999217	14.4425
Arvcf	180.859	-0.710089	0.0115108	0.0480759	136.745	-0.977029	0.0240976	0.135206	142.408	-0.427963	0.122002	0.365265	189.087	-0.610214	0.0250311	0.0922713	292.588	-0.311208	0.215989	0.926877	255.029	-0.390824	0.209063	0.764547	293.654	-0.0605682	0.835811	0.959468	252.99	-0.075584	0.7434	0.999674	294.847	0.244133	0.339173	0.704655	257.38	0.321792	0.312624	0.644074	118.498	-0.565604	0.0742642	0.99893	138.048	-0.102906	0.594895	0.999217	153.372
As3mt	1112.79	0.355737	0.0510875	0.150615	1047.89	0.451813	0.0137406	0.0937913	1073.52	0.242294	0.129807	0.379876	1171.01	0.446368	0.00168166	0.011254	1156.69	-0.0825955	0.556584	0.996546	1069.66	0.119221	0.45525	0.91695	1070.01	-0.0819514	0.581051	0.893091	1179.43	0.208061	0.10561	0.999674	1159.32	-0.00678002	0.96038	0.987645	1074.29	-0.210714	0.158073	0.44647	1045.1	0.0356514	0.819049	0.99893	1100.36	0.0193565	0.871218	0.999217	1161.76
Asap1	589.606	-0.52628	0.0541484	0.157179	813.66	-0.667428	0.00599027	0.0540525	713.367	-0.983256	4.74724e-09	4.48889e-07	592.227	-0.327455	0.0999808	0.257924	1185.82	0.514969	0.002209	0.119876	1074.89	0.736859	0.000206012	0.0103716	845.967	-0.195238	0.274783	0.723418	1473.85	0.228755	0.0652132	0.999674	1160.51	-0.717506	4.36089e-08	7.3114e-06	1049.41	-0.941775	3.76534e-11	4.34643e-09	516.775	0.397848	0.0950585	0.99893	541.52	0.29488	0.086141	0.999217	515.877
Asap2	1018.29	-0.493151	0.0437988	0.134592	1273.53	-0.279026	0.268351	0.575946	1151.37	-0.466293	0.0689202	0.248862	1058.53	0.0801934	0.659069	0.82044	1773.28	0.183371	0.187735	0.897042	1574.55	0.294736	0.0651049	0.47489	1340.99	-0.421953	0.00200036	0.0523321	1927.94	0.1175	0.425913	0.999674	1612.68	-0.612505	1.43038e-06	0.000135694	1406.75	-0.726312	2.10912e-07	1.0229e-05	906.652	0.419814	0.0666208	0.99893	958.407	0.335453	0.074863	0.999217	950.477
Asb11	135.942	-1.04816	0.0785927	0.206814	114.984	-1.19168	0.197844	0.491074	94.8142	0.062435	0.912829	0.965495	157.35	-2.76106	3.95035e-18	1.00197e-15	256.96	-0.268759	0.328636	0.980525	190.277	-1.15115	0.00110676	0.0369875	376.122	0.925629	0.000613953	0.0248318	188.509	-0.874824	0.00153425	0.16121	394.666	1.18633	3.05598e-07	3.71052e-05	333.097	2.06506	3.42746e-13	5.45602e-11	84.89	-0.404584	0.583931	0.99893	96.9709	-0.0406395	0.930238	0.999217	80.3092
Asb13	366.876	-0.726465	0.00108206	0.00746918	342.368	-0.6364	0.100382	0.330782	279.179	-0.641345	0.0104929	0.0648628	348.679	-0.849245	3.05858e-06	6.0949e-05	621.812	-0.194473	0.323919	0.979283	533.712	-0.29834	0.191149	0.739083	602.238	-0.0548283	0.778412	0.956786	558.593	-0.0974945	0.616987	0.999674	628.836	0.13303	0.447348	0.780201	540.38	0.234402	0.223561	0.54339	267.895	-0.087319	0.753461	0.99893	269.854	-0.202717	0.22968	0.999217	286.379
Asb2	379.711	-0.999872	0.0423733	0.13138	260.303	-1.74964	0.00445781	0.0441587	255.674	-1.22681	0.00735519	0.0497975	427.129	-1.57751	0.000396854	0.00348434	690.279	-0.325211	0.0771465	0.708079	626.909	-0.236498	0.25284	0.81028	835.733	0.43703	0.0080519	0.120644	621.93	0.0949644	0.635629	0.999674	851.517	0.754677	3.04242e-06	0.000253966	796.823	0.663491	0.000118949	0.00221712	210.613	-1.06949	0.048619	0.99893	239.582	-0.460427	0.234924	0.999217	278.151
Asb6	470.167	0.471062	0.00269751	0.0152729	490.238	0.368018	0.0930127	0.316331	461.34	0.523812	0.00716514	0.0488153	492.837	0.25114	0.0856036	0.230139	509.343	0.211194	0.286402	0.964168	410.175	-0.00101592	0.996705	0.998796	461.727	0.157864	0.439705	0.832678	511.506	-0.206505	0.224458	0.999674	553.453	-0.0605431	0.704246	0.907458	454.834	0.150075	0.424101	0.744648	462.167	0.125839	0.366435	0.99893	480.968	0.0627009	0.543426	0.999217	486.73
Asb7	531.656	-0.745689	5.39862e-06	9.69659e-05	537.959	-0.431505	0.0134859	0.0930018	445.094	-0.392226	0.0786182	0.272281	460.579	-0.29269	0.118604	0.290987	907.591	-0.195617	0.190363	0.900436	768.987	-0.354401	0.0465324	0.403898	749.829	-0.570204	0.000374519	0.0183348	803.033	-0.15293	0.286861	0.999674	773.332	-0.382188	0.00890641	0.0845593	626.7	-0.225539	0.182187	0.483033	408.942	0.13668	0.35702	0.99893	417.215	0.0104397	0.939569	0.999217	421.19
Ascc2	1582.93	-0.00804525	0.951507	0.975529	1660.11	-0.252889	0.0802624	0.290165	1478.53	-0.313695	0.0378026	0.164752	1595.54	0.0883497	0.507029	0.721044	2239.46	0.249916	0.0516371	0.61729	1907.37	0.241652	0.085823	0.53664	1805.38	-0.137708	0.273796	0.723272	2403.44	-0.0018471	0.988289	0.999674	2214.5	-0.395196	0.000931557	0.0179622	1878.52	-0.389031	0.0015767	0.0178968	1394.38	0.0259623	0.809222	0.99893	1435.82	-0.0517375	0.583132	0.999217	1524.68
Ascc3	646.648	-0.320765	0.176251	0.369018	705.272	-0.326644	0.185375	0.472318	629.603	-0.481645	0.090101	0.297842	624.16	0.286155	0.192319	0.404339	1019.54	0.128092	0.444182	0.996546	898.696	0.206454	0.250897	0.806383	753.035	-0.573938	0.00101595	0.033758	1078.04	0.0850096	0.610974	0.999674	887.839	-0.709891	2.00268e-05	0.00104756	760.181	-0.789935	5.79316e-06	0.00018065	551.36	0.145641	0.496047	0.99893	571.43	0.0600482	0.756207	0.999217	599.918
Ascl2	143.423	-1.58728	0.000630519	0.00486332	105.542	-1.19637	0.0088504	0.0708455	88.5763	-0.120878	0.80466	0.930672	146.274	-1.83227	4.39354e-06	8.28883e-05	287.088	-0.734053	0.00590464	0.213506	232.589	-1.46479	2.00029e-05	0.00156695	345.13	0.111574	0.635084	0.913429	179.591	-0.723203	0.0445983	0.925473	310.752	0.837694	0.000371959	0.00943268	256.614	1.56829	2.07663e-07	1.00962e-05	75.2612	-0.338551	0.456487	0.99893	86.6262	0.013929	0.969694	0.999217	86.7125
Asf1b	318.522	1.0784	7.89382e-05	0.000901872	359.027	0.363937	0.447009	0.741615	302.449	0.301003	0.223031	0.526198	324.978	1.00362	0.0026298	0.0160324	314.144	0.829469	0.00474059	0.187701	240.413	0.637542	0.0308511	0.324483	209.478	-0.000470862	0.998899	0.999784	378.017	-0.186286	0.571846	0.999674	324.383	-0.836429	0.0113386	0.0984822	249.578	-0.646023	0.0806989	0.29543	337.237	0.135182	0.67366	0.99893	328.842	-0.127804	0.479697	0.999217	353.551
Ash1l	1248.17	-0.845865	0.000214588	0.00204526	1232.15	-0.693544	0.0291113	0.152534	983.685	-0.572548	0.01475	0.0826761	1147.95	-0.274108	0.287966	0.522894	2253.31	-0.152699	0.266233	0.956124	1876.52	-0.366947	0.0196172	0.249146	1841.84	-0.558709	3.13619e-05	0.0031973	1996.18	-0.207632	0.130962	0.999674	1932.58	-0.413619	0.000816192	0.0164008	1534.86	-0.201424	0.128228	0.39315	902.762	0.0206068	0.934343	0.99893	922.158	-0.0814867	0.636938	0.999217	1008.15
Ash2l	1255.54	0.25422	0.185199	0.381552	1379.35	0.296187	0.105849	0.340983	1404.86	0.298435	0.046061	0.18927	1367.81	0.539698	3.56789e-05	0.000475371	1504.39	0.168	0.23377	0.942553	1308.18	0.20768	0.221102	0.775859	1231.2	-0.185644	0.167437	0.596302	1594.32	0.0457165	0.777808	0.999674	1464.09	-0.36151	0.00511264	0.058483	1265.06	-0.402917	0.00733313	0.0569653	1225.89	0.232778	0.14678	0.99893	1335.94	0.266765	0.0236416	0.796406	1334.54
Asic2	17.7803	0.0840643	0.902289	0.948591	17.534	-0.51751	0.517334	0.787041	21.2974	-0.291441	0.700714	0.896222	26.5349	-2.16144	0.00723438	0.035677	25.0928	0.377202	0.574203	0.996546	23.4088	0.652725	0.439435	0.913394	45.8702	1.82505	0.00135328	0.0401954	30.498	0.275048	0.6711	0.999674	54.3998	1.43605	0.00237285	0.0341752	54.2322	1.16724	0.0499439	0.216479	15.1578	-0.218892	0.735456	0.99893	18.5878	0.282885	0.57343	0.999217	15.3435
Asl	1003.92	0.701334	3.92235e-05	0.0005029	942.377	0.582629	0.0063439	0.0563815	951.857	0.515251	0.00475682	0.0361301	1055	0.373661	0.00830707	0.0397459	917.57	0.0928557	0.53686	0.996546	802.937	0.137737	0.442719	0.913394	897.933	0.247216	0.099194	0.468001	949.984	0.050669	0.717159	0.999674	1032.02	0.146738	0.261355	0.626518	922.593	0.100049	0.493278	0.787195	983.266	-0.00799568	0.962365	0.99893	1025.63	-0.0367751	0.76691	0.999217	1067.42
Asna1	1189.45	0.444478	0.00022075	0.00209021	1048.3	0.30002	0.164511	0.439132	1089.29	0.321806	0.00980643	0.0615584	1206.72	0.162925	0.235988	0.462148	1210.31	-0.00618607	0.964386	0.998246	1067.72	0.0466732	0.770475	0.967491	1185.58	0.156416	0.244781	0.693629	1213.61	0.0594051	0.649267	0.999674	1319.86	0.154769	0.207369	0.556819	1182.47	0.0999411	0.444826	0.75743	1086.76	-0.131238	0.356633	0.99893	1160.59	-0.0649782	0.396647	0.999217	1200.21
Asns	892.691	1.60748	5.81284e-07	1.4887e-05	795.738	1.36181	0.00202003	0.0255896	916.327	1.00909	3.22384e-06	0.000105843	891.661	1.5325	8.92449e-09	3.67442e-07	495.665	0.200003	0.359057	0.986126	483.506	0.59625	0.00475836	0.0996661	421.478	-0.0372805	0.846586	0.962927	591.527	0.402763	0.101288	0.999674	505.51	-0.245105	0.241807	0.603074	495.66	-0.642945	0.000918853	0.0116451	947.839	-0.020795	0.952113	0.99893	1013.01	0.015282	0.942855	0.999217	1025.45
Aspa	83.8079	-1.37545	0.000743123	0.0055492	74.8994	-1.0444	0.0666144	0.258173	53.2215	-0.52099	0.396931	0.71276	82.1822	-1.2647	0.00214687	0.0137449	170.129	-0.431349	0.150931	0.848385	135.333	-1.01181	0.00354287	0.0814143	172.662	-0.127633	0.658934	0.916806	124.558	-0.574575	0.112883	0.999674	166.864	0.295229	0.327438	0.694608	131.223	0.873999	0.0112448	0.0780996	50.544	-0.0821916	0.857699	0.99893	51.6143	-0.152242	0.696262	0.999217	57.0086
Aspn	478.868	-1.6249	0.0234544	0.0834454	331.29	-1.90295	0.00301284	0.0338532	285.175	-1.39286	0.000242192	0.00360741	483.593	-2.45774	5.2205e-11	3.76334e-09	1009.54	-0.589987	0.000450374	0.0413348	903.792	-0.636113	0.00267155	0.0674223	1266.82	0.332062	0.0412344	0.300049	787.763	-0.0390303	0.827467	0.999674	1202.28	0.913883	3.36233e-11	1.60383e-08	1106.15	0.957697	2.42089e-08	1.48866e-06	223.949	-0.863772	0.226885	0.99893	249.957	-0.403265	0.331075	0.999217	252.816
Asprv1	62.7817	3.63759	4.27574e-05	0.000541736	37.049	0.376814	0.726053	0.890822	87.4283	3.4527	0.0212778	0.109052	275.85	3.78538	0.0310554	0.109028	24.909	2.24179	0.0132984	0.333147	9.20427	0.62709	0.62271	0.946535	18.6973	1.86856	0.0247232	0.230866	29.7555	-1.61306	0.0989303	0.999674	37.581	-0.378169	0.591714	0.861262	22.0317	1.24052	0.0982905	0.334221	59.3099	-0.991945	0.221145	0.99893	92.0453	0.46313	0.603328	0.999217	215.54
Aspscr1	1299.45	0.613407	0.000217393	0.00206513	1366.92	0.494624	0.0496781	0.214858	1312.86	0.457304	0.0253191	0.123886	1460.68	0.343058	0.0594676	0.177197	1321.07	0.248799	0.0705508	0.686231	1114.59	0.207698	0.18432	0.729973	1244.39	0.297399	0.0287339	0.249692	1404.75	-0.0350927	0.78099	0.999674	1505.06	0.040895	0.739714	0.920519	1305.5	0.079994	0.536576	0.809436	1311.35	0.149864	0.416487	0.99893	1357.72	0.0638877	0.628259	0.999217	1420.42
Ass1	1484.85	0.550551	0.00168661	0.0106056	1426.72	0.929293	0.000170998	0.00459913	1288.44	0.500775	0.0112068	0.067847	1698.4	0.58423	0.000616465	0.00500955	1314.91	-0.248263	0.09544	0.764138	1208.51	-0.0986739	0.592871	0.93856	1357.6	0.0794955	0.572008	0.888702	1242.69	0.155367	0.359443	0.999674	1397.38	0.319679	0.0127308	0.105972	1296.97	0.168548	0.283268	0.611954	1483.5	0.150671	0.402444	0.99893	1435.57	-0.135166	0.279593	0.999217	1660.33
Astn1	56.7799	-1.58299	0.000530621	0.00424039	38.694	-2.14637	0.0252391	0.138995	30.7145	-1.03184	0.322597	0.643384	52.5527	-1.8055	0.000477989	0.00406469	120.491	-0.51079	0.108939	0.788917	98.7893	-0.984357	0.0173071	0.231044	129.444	-0.0333596	0.917214	0.984014	87.3688	-0.468589	0.175379	0.999674	122.521	0.469075	0.107427	0.391879	100.588	0.941169	0.0105149	0.0743117	25.7739	-1.05708	0.122054	0.99893	29.758	-0.422376	0.472842	0.999217	32.7987
Asxl1	1453.64	-0.196999	0.332892	0.554983	1554.63	-0.0981296	0.68836	0.875597	1408.98	-0.13822	0.460434	0.763321	1503.69	0.194187	0.252349	0.482369	2100.18	0.0518287	0.718589	0.996546	1804.52	0.0238964	0.883857	0.981862	1719.89	-0.315984	0.027976	0.245806	2100.84	-0.021625	0.856619	0.999674	1958.06	-0.375287	0.00167768	0.0271712	1653.08	-0.349207	0.00419796	0.0375798	1282.95	0.172443	0.377045	0.99893	1336.46	0.0960521	0.492199	0.999217	1407.02
Asxl2	692.296	-0.715135	0.00238005	0.0138588	707.057	-0.484889	0.11905	0.364353	582.065	-0.443773	0.048818	0.196719	661.451	-0.0919162	0.712778	0.854178	1190.05	-0.133434	0.386336	0.994019	1003.46	-0.289751	0.108588	0.597486	967.381	-0.556553	0.00037338	0.0183348	1077.68	-0.150192	0.257551	0.999674	1022.57	-0.430461	0.000977062	0.0185014	825.707	-0.276124	0.0516582	0.221429	532.665	0.117547	0.633953	0.99893	543.83	-0.00580794	0.972716	0.999217	591.279
Atad2	506.237	0.393843	0.191643	0.390216	500.505	-0.0927656	0.840197	0.940593	458.411	-0.130548	0.594343	0.846213	539.072	0.880043	0.00542979	0.0286406	609.075	0.373549	0.123333	0.812269	513.017	0.356866	0.127955	0.636052	432.156	-0.395538	0.0673847	0.384628	677.469	-0.0104057	0.971449	0.999674	563.341	-0.776841	0.0012068	0.0214336	463.748	-0.761838	0.000883822	0.0113137	461.955	-0.0882067	0.793826	0.99893	474.818	-0.15213	0.45838	0.999217	548.099
Atad5	159.107	0.301859	0.414207	0.630886	181.378	-0.123278	0.750575	0.902479	146.557	-0.34838	0.339824	0.661651	168.951	0.754992	0.0126429	0.0550563	213.905	0.526913	0.0812661	0.72162	176.32	0.478551	0.145965	0.6715	143.958	-0.367645	0.237083	0.685041	246.735	-0.0417889	0.897605	0.999674	200.646	-0.902744	0.00189394	0.0294133	161.804	-0.855853	0.0046688	0.0407957	151.463	0.127628	0.697469	0.99893	146.838	-0.154712	0.567704	0.999217	169.523
Atat1	126.185	-0.505184	0.121486	0.28243	140.47	-0.543231	0.180629	0.464726	107.527	-0.73913	0.0244804	0.121158	133.179	-0.94211	0.00051036	0.00427974	218.383	0.152636	0.538794	0.996546	183.712	0.0764023	0.796513	0.973049	212.988	0.292983	0.305493	0.747037	222.914	-0.0698783	0.780514	0.999674	249.377	0.134256	0.610991	0.865182	215.907	0.208153	0.512504	0.797376	103.475	0.127383	0.706009	0.99893	99.9883	-0.150826	0.539422	0.999217	105.525
Atf1	971.582	0.270365	0.100656	0.246336	1020.33	0.0938508	0.642554	0.856227	935.28	0.225538	0.150718	0.417414	928.655	0.449588	0.0273825	0.0988878	1189.69	0.246839	0.122255	0.809987	962.627	0.0613884	0.747992	0.962002	914.845	-0.28937	0.137084	0.544208	1217.12	-0.179894	0.226258	0.999674	1125.7	-0.543623	0.00171877	0.027594	891.9	-0.361261	0.0838837	0.303344	914.841	0.0934672	0.518461	0.99893	952.316	0.0315427	0.753714	0.999217	957.988
Atf2	962.377	-0.587587	0.000193812	0.00187466	996.148	-0.353905	0.111048	0.350892	916.69	-0.320677	0.065547	0.24023	955.655	-0.305718	0.0432116	0.140272	1578.84	-0.10912	0.464659	0.996546	1377.4	-0.123184	0.471654	0.923595	1387.3	-0.265863	0.0806208	0.423786	1498.75	-0.00751373	0.952666	0.999674	1486.78	-0.164643	0.207665	0.557098	1279.73	-0.152666	0.272209	0.600954	772.199	0.147566	0.347023	0.99893	827.834	0.157866	0.1511	0.999217	833.552
Atf3	893.812	1.1021	6.19519e-06	0.000108875	889.743	0.778641	0.0159447	0.102694	1043.52	0.379298	0.527619	0.805989	779.665	0.70241	0.000338526	0.00305984	719.082	0.368486	0.148816	0.846329	731.112	0.887293	0.00252192	0.0644889	589.879	0.0437576	0.854958	0.965349	941.844	0.525925	0.0403027	0.893271	752.469	-0.332347	0.0810708	0.334467	769.657	-0.853283	1.97115e-05	0.000508609	933.124	0.0682992	0.755944	0.99893	1030.24	0.1773	0.512863	0.999217	904.826
Atf4	3858.92	1.218	1.48452e-09	8.87489e-08	3795.94	0.838689	0.00365023	0.0385338	3953.34	0.813145	1.16283e-08	9.57538e-07	4097.11	0.620864	7.25831e-07	1.76059e-05	2938.7	0.409273	0.0148783	0.349429	2497.17	0.428384	0.0270509	0.301174	2815.61	0.497475	0.00260637	0.0618904	3337.24	0.0248527	0.826846	0.999674	3566.88	0.0806426	0.479816	0.802606	3152.37	0.0598248	0.600341	0.845532	4052.86	0.0497271	0.810923	0.99893	4273.63	0.0347524	0.75843	0.999217	4310.05
Atf6	1122.51	-0.188371	0.413329	0.630179	1162.93	-0.365436	0.148179	0.4152	1078.83	-0.316527	0.144003	0.406221	1086.15	0.0202946	0.911136	0.95653	1684.75	0.167987	0.318444	0.976481	1441.47	0.15431	0.433482	0.913394	1340.66	-0.273988	0.106934	0.483745	1758.98	-0.00727343	0.958326	0.999674	1597.49	-0.449069	0.000610847	0.0133179	1347.68	-0.437447	0.00187121	0.0203391	949.532	0.0147071	0.943958	0.99893	1013.6	0.0409639	0.796078	0.999217	1033.22
Atf7	573.14	-0.86844	1.05606e-05	0.000172093	647.539	-0.611337	0.010373	0.0788705	496.662	-0.749567	0.00598809	0.0427266	558.41	-0.406512	0.0776718	0.214485	1094.32	-0.0132889	0.925507	0.996568	925.78	-0.116489	0.482039	0.924281	894.749	-0.395788	0.00808079	0.120894	1048.67	-0.0967711	0.475584	0.999674	993.205	-0.389819	0.0043431	0.0516071	818.057	-0.288857	0.0599594	0.244616	441.358	0.26495	0.171432	0.99893	434.784	0.0150861	0.93062	0.999217	469.243
Atf7ip	1118.48	-0.53557	0.00309037	0.0170691	1170.39	-0.578815	0.0162452	0.103783	1001.56	-0.550863	0.00099036	0.0108736	1049.39	-0.266137	0.210362	0.429142	1902.21	0.0645978	0.620424	0.996546	1613.35	-0.00564717	0.968171	0.995259	1537.71	-0.342393	0.00995872	0.136591	1889.12	-0.0637943	0.613391	0.999674	1760.65	-0.414747	0.00129036	0.0225379	1461.83	-0.346305	0.00977377	0.0707499	883.099	0.0425237	0.820601	0.99893	918.939	-0.00886831	0.944173	0.999217	949.486
Atg10	134.555	-0.370352	0.166796	0.355198	90.6424	-0.703785	0.0218213	0.127017	81.1676	-0.337432	0.407367	0.722117	130.313	-0.986487	0.000140005	0.00147602	182.265	-0.395708	0.171727	0.87603	154.782	-0.627834	0.0796665	0.518436	212.824	0.28873	0.305918	0.747706	146.628	-0.227146	0.476839	0.999674	211.389	0.677278	0.00906818	0.085292	185.102	0.907524	0.00377811	0.0346056	93.0979	-0.715425	0.00222513	0.491826	96.2539	-0.58541	0.010846	0.596414	108.806
Atg101	1639.32	0.676505	0.000717869	0.00541216	1745.76	0.721977	0.00507174	0.0481911	2278.72	0.576327	0.00121827	0.0128401	1842.81	0.873281	5.82415e-07	1.45215e-05	1553.52	0.153757	0.262678	0.953728	1551.48	0.617503	4.06042e-05	0.00270474	1320.5	-0.0858207	0.551668	0.881443	1866.89	0.470068	0.00019056	0.0371013	1559.03	-0.247612	0.0623724	0.286511	1564.49	-0.71329	3.0371e-07	1.41057e-05	1701.15	0.220783	0.278499	0.99893	2063.36	0.531432	0.000117992	0.0384147	1864.55
Atg12	1065.1	-0.34109	0.018462	0.0694659	1077.09	-0.383792	0.160056	0.433411	1075.99	-0.345162	0.0293814	0.138157	1016.47	-0.148247	0.434477	0.665022	1640.58	0.0357668	0.832053	0.996546	1466.73	0.143144	0.406133	0.900965	1367.94	-0.274918	0.0676039	0.38522	1696.02	0.114063	0.505033	0.999674	1547.95	-0.317924	0.0311069	0.188448	1370.2	-0.427575	0.000853996	0.0110321	874.99	0.0131417	0.941021	0.99893	969.992	0.1515	0.127455	0.999217	944.594
Atg13	878.328	-0.199433	0.288069	0.509418	884.565	-0.586666	0.019642	0.118157	778.071	-0.652103	0.00428398	0.0334274	919.784	0.0158681	0.919879	0.960477	1361.22	0.239024	0.148003	0.845317	1177.26	0.277852	0.126854	0.636052	1091.99	-0.165424	0.295487	0.741695	1475.54	0.0457131	0.761278	0.999674	1335.22	-0.411489	0.00269909	0.0374211	1148.82	-0.452825	0.000486155	0.00715069	716.125	-0.127307	0.495248	0.99893	739.676	-0.161889	0.272384	0.999217	842.984
Atg14	299.09	-0.275018	0.351022	0.571743	321.304	-0.850335	0.00447132	0.0441587	296.67	-0.5713	0.025508	0.12454	362.782	-0.273112	0.297701	0.533852	514.068	0.410602	0.0938218	0.759637	422.912	0.329029	0.274039	0.827684	439.061	0.202881	0.446561	0.835195	568.321	-0.0735185	0.678157	0.999674	565.002	-0.214455	0.266605	0.633102	475.067	-0.135562	0.555156	0.819001	238.883	-0.139825	0.580169	0.99893	265.964	0.0480829	0.800532	0.999217	300.283
Atg16l2	114.693	-0.685204	0.099605	0.24494	126.099	-0.786617	0.136047	0.39527	94.3663	-0.512516	0.176951	0.459381	129.235	-1.15203	0.00739604	0.0362739	214.244	0.146073	0.592766	0.996546	165.64	-0.247144	0.459869	0.917967	218.104	0.400819	0.134612	0.53894	201.533	-0.387424	0.157048	0.999674	254.346	0.247409	0.292079	0.659772	206.82	0.638573	0.018108	0.109676	88.2623	0.0549677	0.901356	0.99893	89.1797	-0.0704517	0.818107	0.999217	94.2179
Atg2a	959.511	-0.5808	0.00253044	0.0145148	1101.17	-0.613656	0.0214853	0.125852	1098.24	-0.602209	0.00676076	0.0468122	1057.93	-0.0943333	0.542395	0.745884	1739.4	0.186686	0.22776	0.93902	1572.7	0.356783	0.0480215	0.410499	1378.95	-0.263645	0.119143	0.509272	1925.95	0.176254	0.231187	0.999674	1655.07	-0.457768	0.00200382	0.0306212	1485.79	-0.629619	0.000219151	0.00369098	778.173	0.17306	0.391956	0.99893	888.761	0.346701	0.0185409	0.739031	902.465
Atg3	941.401	0.338619	0.00595689	0.0286341	880.008	0.31613	0.0701168	0.266392	894.906	0.291032	0.0701506	0.25171	1018.74	0.19512	0.165533	0.3654	1011.16	-0.0138596	0.92371	0.996568	893.969	0.0423032	0.804952	0.973049	988.796	0.143636	0.386777	0.803003	1012.57	0.0618748	0.675397	0.999674	1097.48	0.149927	0.336896	0.703354	984.507	0.0909597	0.619575	0.853656	870.814	-0.0157645	0.888335	0.99893	925.784	0.00756076	0.930927	0.999217	977.016
Atg4d	1848.97	0.678057	0.00112629	0.00771266	1646.33	0.315012	0.132214	0.388722	1739.37	0.418875	0.0391336	0.168774	1928.87	0.390585	0.0250121	0.0922575	1768.79	0.186707	0.284398	0.963818	1519.71	0.191752	0.353806	0.874535	1648.29	0.207005	0.226514	0.675396	1867.16	0.0103242	0.94312	0.999674	1955.87	0.0131146	0.915619	0.975823	1714.64	0.00641278	0.963071	0.98787	1732.42	-0.157403	0.358734	0.99893	1867.61	-0.0563716	0.682132	0.999217	1957.12
Atg5	997.154	0.465764	0.00102382	0.0071356	1069.88	0.665119	0.0025299	0.029989	1068.39	0.538814	0.0103418	0.0641243	1046.4	0.448752	0.0138892	0.0590916	1018.45	0.0369879	0.801388	0.996546	900.165	0.104836	0.549372	0.934776	928.496	-0.00264046	0.985751	0.997055	1041.55	0.07388	0.626352	0.999674	1049.63	-0.0472861	0.728187	0.914754	932.822	-0.117183	0.450063	0.761794	1016.07	0.258241	0.0838459	0.99893	1067.9	0.19164	0.11027	0.999217	1048.46
Atg9b	44.984	2.48081	9.53191e-05	0.0010555	33.2352	1.84817	0.0420492	0.193232	63.6581	2.07967	1.72186e-05	0.000432338	67.679	3.20056	0.000344954	0.00310218	14.9792	0.318265	0.805161	0.996546	15.5004	0.875689	0.489387	0.924281	11.5304	-0.206262	0.861235	0.966892	19.5748	0.558679	0.642976	0.999674	14.5078	-0.535177	0.607516	0.864036	15.1325	-1.09295	0.204482	0.516148	47.2945	-0.291701	0.447964	0.99893	64.377	0.479427	0.105492	0.999217	69.4856
Atic	1848.6	0.406037	0.139913	0.314646	1980.47	0.751472	0.00593712	0.0536936	1932.94	0.392662	0.0340441	0.153388	1948.26	0.799285	9.27556e-06	0.000153559	1877.67	-0.0732624	0.630441	0.996546	1745.65	0.147807	0.363505	0.879393	1597.36	-0.33204	0.023664	0.225664	1932.35	0.227389	0.147301	0.999674	1733.21	-0.266611	0.0619829	0.285398	1597.45	-0.489793	0.000708833	0.00957676	1882.02	0.298215	0.235137	0.99893	1928.4	0.151063	0.403015	0.999217	1983.01
Atl2	1873.44	-0.153941	0.31057	0.532623	1966.36	-0.0252618	0.863269	0.952291	1780.8	-0.0670282	0.638853	0.867783	1953.83	0.330578	0.0126354	0.0550452	2612.15	0.00883105	0.947076	0.997236	2244.32	-0.0312293	0.836581	0.975814	2128.73	-0.381031	0.00497038	0.0905195	2566.38	-0.0340227	0.767048	0.999674	2383.59	-0.397442	0.000731128	0.0151473	2001.83	-0.359582	0.00404159	0.0365279	1663.2	0.159964	0.176903	0.99893	1721.84	0.0698908	0.469074	0.999217	1850.56
Atl3	1976.83	-0.268387	0.223685	0.432231	2183.45	-0.136424	0.577227	0.821778	1927.49	-0.303473	0.1159	0.353489	1991.16	-0.0273927	0.893961	0.945846	2977.88	0.0708586	0.628241	0.996546	2604.76	0.109938	0.493708	0.924281	2483.48	-0.236165	0.0932854	0.455668	3054.61	0.0455756	0.732905	0.999674	2846.68	-0.314793	0.0111248	0.0972823	2465.47	-0.35599	0.00316062	0.0302709	1745.27	0.22579	0.27293	0.99893	1785.84	0.0889708	0.559102	0.999217	1836.17
Atm	247.735	-1.03894	0.00375325	0.0198325	239.914	-1.42197	0.0192567	0.116715	167.13	-1.23938	0.000988218	0.0108559	209.578	-0.228046	0.559044	0.757573	514.901	0.0338641	0.874877	0.996546	414.221	-0.248272	0.303049	0.848965	368.366	-0.823905	0.00040998	0.0195388	478.926	-0.275614	0.251771	0.999674	417.46	-0.865417	0.000136667	0.00455573	310.123	-0.584693	0.0245702	0.135133	155.022	-0.326595	0.478445	0.99893	154.579	-0.436463	0.122411	0.999217	187.173
Atmin	709.848	-0.092007	0.642422	0.80125	706.979	-0.154091	0.564331	0.816218	694.754	-0.11055	0.559677	0.824236	699.886	0.456406	0.00226	0.0143175	976.216	0.0561189	0.706612	0.996546	853.2	0.0892087	0.612283	0.941057	751.475	-0.518313	0.000884611	0.0311869	994.954	0.0391756	0.784399	0.999674	858.67	-0.582001	2.80803e-05	0.00134907	729.47	-0.616944	8.13439e-05	0.00163919	612.685	0.0175722	0.930773	0.99893	663.999	0.085535	0.531902	0.999217	690.134
Atn1	1719.28	-0.531433	0.00436982	0.0223996	1865.1	-0.559113	0.00713899	0.061303	1531.46	-0.462672	0.000737044	0.00866835	1813.21	-0.499154	0.00114162	0.00826448	2962.66	0.111198	0.510168	0.996546	2425.96	-0.0733186	0.709877	0.961101	2627.94	-0.00671371	0.967603	0.996224	2899.73	-0.178665	0.157346	0.999674	3049.82	-0.125247	0.281851	0.647992	2509.77	0.0578415	0.637989	0.862254	1381.51	0.100979	0.517118	0.99893	1421.11	0.00450092	0.964608	0.999217	1514.82
Atoh1	811.99	-0.718734	3.85903e-05	0.00049603	857.958	-0.985678	0.00277789	0.0318552	714.737	-1.16332	1.61352e-07	8.85772e-06	935.911	-0.374715	0.145576	0.335433	1549.75	0.163274	0.243843	0.947827	1377.54	0.274961	0.0927448	0.555788	1313.56	-0.0843196	0.541359	0.879483	1673.92	0.11767	0.406575	0.999674	1556.04	-0.254884	0.0400937	0.219764	1384.73	-0.368563	0.00782889	0.0596197	592.576	-0.0841659	0.719153	0.99893	605.833	-0.157981	0.267092	0.999217	748.235
Atox1	1555.41	1.05825	2.84984e-05	0.000384747	1360.49	0.665539	0.0082998	0.0675701	1519.26	0.562766	0.0125338	0.0734657	1736.13	0.321704	0.231512	0.457084	1215.52	0.229996	0.181753	0.88883	1110.67	0.439322	0.0308874	0.32462	1342.43	0.673976	6.15918e-05	0.00522816	1380.53	0.214805	0.0840674	0.999674	1596.44	0.436363	0.000260333	0.00723619	1511.96	0.225646	0.0818526	0.298373	1533.58	-0.148792	0.521896	0.99893	1651.85	-0.0489284	0.78346	0.999217	1735.43
Atp10a	122.258	-1.28137	0.000342775	0.00296219	122.701	-1.17972	0.00341729	0.0368106	85.9227	-1.40811	0.0215267	0.110002	114.76	-1.3974	0.00210414	0.0135431	262.122	-0.139121	0.576379	0.996546	225.624	-0.211726	0.524471	0.93288	248.361	-0.0676017	0.789692	0.957022	241.829	-0.0650323	0.828586	0.999674	263.809	0.0632591	0.778285	0.933181	227.108	0.133966	0.657397	0.875066	76.7437	-0.0306451	0.932539	0.99893	73.1237	-0.337339	0.365993	0.999217	80.5317
Atp10b	5750.57	0.227802	0.415645	0.631867	5659.31	0.459953	0.0627573	0.248699	5597.22	0.34831	0.0862378	0.290186	6077.53	0.817167	3.2958e-07	8.8282e-06	6313.81	-0.124208	0.377841	0.990573	5637	-0.0558123	0.714503	0.961423	5228.57	-0.480101	0.000285352	0.0156515	6100.17	0.0748557	0.539844	0.999674	5554.85	-0.363461	0.0014354	0.0243612	4841.74	-0.433757	2.50035e-05	0.000604832	5425.77	0.133582	0.589024	0.99893	5686.48	0.0806559	0.669508	0.999217	6107.44
Atp11a	661.434	-0.64845	0.0138146	0.0555583	647.589	-0.635746	0.0503295	0.216462	565.482	-0.768584	0.00124104	0.0129988	638.177	-0.413271	0.127986	0.306931	1127.64	-0.0733381	0.650111	0.996546	1008.06	0.00969109	0.957424	0.991864	977.743	-0.271593	0.0836879	0.431669	1114.36	0.0889709	0.559337	0.999674	1061.3	-0.205971	0.142984	0.457815	938.844	-0.290765	0.0436275	0.199354	497.475	-0.0435394	0.873605	0.99893	513.2	-0.0990966	0.606468	0.999217	553.546
Atp11b	4536.87	0.0562152	0.804061	0.899846	5413.45	0.23371	0.313098	0.626238	4639.74	-0.0620071	0.726683	0.906248	4765.57	0.312497	0.0778665	0.214936	6054.19	0.17854	0.200716	0.913705	5264.7	0.22174	0.14677	0.672989	4903.66	-0.205406	0.132193	0.535279	6443.61	0.0498776	0.676996	0.999674	5859.61	-0.39173	0.000929984	0.0179622	5055.62	-0.436968	0.000140348	0.0025486	4474.59	0.380623	0.0623217	0.99893	4416.57	0.118615	0.431326	0.999217	4573.26
Atp12a	12450	-0.847813	0.000964584	0.00682067	14886.1	0.353918	0.337917	0.651235	19015.4	0.239811	0.623233	0.857518	13002.7	-1.118	0.0013768	0.00959836	20203.2	-0.504238	0.206493	0.917367	20324.1	-0.0480315	0.812646	0.974771	23286.8	0.172483	0.652516	0.916272	19011.9	0.462507	0.224169	0.999674	22372.3	0.667763	0.134528	0.444301	22691	0.20961	0.59833	0.844568	11195.8	0.72002	0.00676552	0.722948	14535.6	1.0518	2.53166e-05	0.0112885	9656.42
Atp13a3	3169.12	-0.625547	0.00277913	0.015668	3194.11	-0.63319	0.0105144	0.0795039	2874.57	-0.644014	0.0052821	0.0389661	2949.7	-0.11811	0.589984	0.778699	5448.32	-0.0181359	0.900541	0.996546	4795.38	0.0225271	0.877564	0.981172	4305.04	-0.518838	9.60372e-05	0.00747805	5422.98	0.0470246	0.743458	0.999674	4769.75	-0.508199	0.000104088	0.00371713	4081.72	-0.550696	2.30372e-06	8.23787e-05	2413.55	-0.00366438	0.985351	0.99893	2567.32	0.0178561	0.912099	0.999217	2690.25
Atp13a4	9.23188	-2.72475	0.000769286	0.00570279	7.71516	-3.07683	0.0426431	0.194979	5.01711	-2.7382	0.0992644	0.318265	8.93023	-1.37587	0.36086	0.599488	26.9571	-0.437073	0.569327	0.996546	23.6991	-0.53004	0.550451	0.935139	23.712	-0.623914	0.44642	0.835195	22.1247	-0.0878075	0.918245	0.999674	22.187	-0.188574	0.81281	0.945127	18.7272	-0.100902	0.913434	0.969308	2.6443	-0.771905	0.529309	0.99893	2.85871	-0.528802	0.599003	0.999217	4.82747
Atp1a1	44049.5	-0.413112	0.0082287	0.0370883	44212.1	-0.288896	0.0652617	0.254998	36560.7	-0.123466	0.413685	0.728806	44384.6	-0.428214	0.0014785	0.0101388	67506.2	-0.0759478	0.62402	0.996546	54884.7	-0.36037	0.0408851	0.376089	63056	-0.0444232	0.774099	0.955107	60415	-0.278292	0.0237117	0.749825	68534.7	0.022708	0.852739	0.954917	55755	0.305152	0.019077	0.113293	36089.6	0.0694005	0.537146	0.99893	36643.5	-0.0576197	0.529188	0.999217	38708.7
Atp1a2	326.785	-0.153095	0.70149	0.839432	208.082	-0.410892	0.437746	0.734782	208.885	0.181932	0.672305	0.882071	342.746	-0.122394	0.776773	0.889194	389.274	-0.484354	0.0382192	0.54682	326.909	-0.797822	0.00467901	0.0982142	415.708	-0.0248269	0.903631	0.980444	296.032	-0.30784	0.285132	0.999674	397.361	0.452183	0.0284298	0.177766	334.584	0.76216	0.00144815	0.0166773	236.174	-0.723788	0.09276	0.99893	253.783	-0.457134	0.148374	0.999217	310.84
Atp1b1	39082	-0.597867	0.00104319	0.00724826	36637.6	-0.118994	0.637728	0.853755	32344.5	0.0217422	0.910317	0.965495	38885.9	-0.518157	0.0163513	0.0667902	58813.1	-0.395686	0.00773603	0.248031	50167.6	-0.600549	0.000131545	0.00723646	59263.2	-0.122025	0.373118	0.795079	47630.4	-0.198638	0.177102	0.999674	57849.8	0.265147	0.0394083	0.217383	49068.2	0.467972	0.000151265	0.00270209	30939.8	0.103911	0.581941	0.99893	32083.7	0.0312655	0.813992	0.999217	33076
Atp23	120.885	0.872339	0.00299235	0.0166037	123.398	0.609281	0.20323	0.498463	118.118	0.797261	0.00634857	0.044561	127.982	0.198843	0.427906	0.659316	109.722	0.341426	0.366362	0.986126	86.2533	0.0808264	0.855161	0.976581	109.948	0.537389	0.135836	0.541427	113.38	-0.255364	0.515862	0.999674	135.716	0.187863	0.568775	0.848146	113.075	0.447618	0.212099	0.527854	123.882	0.0979643	0.751148	0.99893	128.237	0.0183823	0.920955	0.999217	128.395
Atp2a1	485.089	8.17867	0.00011933	0.00125525	50.2842	-4.05219	0.00388075	0.0400213	133.564	2.74458	0.414981	0.729294	909.258	2.4535	0.249386	0.47891	81.6559	5.76026	0.00497475	0.19329	13.0958	3.49467	0.0399178	0.371908	118.628	6.4188	0.0147425	0.174466	108.289	-2.26089	0.429151	0.999674	213.767	0.651287	0.794978	0.939234	149.144	2.92721	0.453371	0.764135	358.441	-6.4416	0.000238141	0.161784	386.291	-1.92818	0.280794	0.999217	867.597
Atp2a2	7062.23	0.173529	0.505508	0.70681	7288.21	0.332847	0.0867486	0.304668	7175.13	0.167705	0.284691	0.603683	7124.71	0.505698	0.0206882	0.0796781	8292.08	-0.00866264	0.942786	0.997153	7468.81	0.115473	0.344234	0.870479	6904.49	-0.330134	0.00368758	0.075436	8481.47	0.130474	0.261923	0.999674	7680.3	-0.329143	0.00385435	0.047643	6831.52	-0.45503	1.55891e-05	0.000422103	6681.74	0.175594	0.424322	0.99893	7029.93	0.124685	0.46093	0.999217	7131.8
Atp2a3	22277.6	0.342698	0.145824	0.323849	23274.5	0.175389	0.34835	0.663115	22062.9	-0.114625	0.405852	0.720908	22724.6	0.677568	0.000171163	0.00173485	26183.2	0.243314	0.0763134	0.707569	23771.9	0.434919	0.00209997	0.0573581	19936.7	-0.325743	0.0073391	0.115109	29708.5	0.197772	0.121247	0.999674	24528.6	-0.576857	2.60628e-07	3.28392e-05	22060.6	-0.769882	1.14025e-17	3.88057e-15	21227.4	0.0993807	0.607405	0.99893	21764.4	-0.00848197	0.953897	0.999217	23216.5
Atp2b1	3753.06	-1.17977	4.76742e-11	4.93344e-09	4649.14	-1.09078	4.45814e-08	6.57838e-06	3315.29	-1.16299	6.97334e-19	7.43468e-16	3336.67	-1.04148	1.33388e-06	2.98849e-05	8655.15	0.170124	0.343757	0.983245	7100.9	0.0107063	0.952075	0.991152	6833.27	-0.295854	0.0977059	0.465533	8695.38	-0.152694	0.396049	0.999674	8155.99	-0.473935	0.00687099	0.0708769	6550.78	-0.316375	0.0639574	0.254425	2646.53	0.283396	0.0306797	0.99893	2617.34	0.0426626	0.665071	0.999217	2579.46
Atp2b4	1318.63	-1.88528	0.00171061	0.0107201	1251.46	-2.31688	0.0164025	0.104256	830.941	-2.12241	0.000305061	0.00427065	1160.33	-2.22622	2.03955e-07	5.71658e-06	3455.63	-0.131444	0.339949	0.982788	2923.6	-0.272282	0.158599	0.695468	3266.54	-0.0660184	0.585494	0.894758	3143.51	-0.134318	0.531498	0.999674	3480.77	0.0578449	0.662925	0.891238	2944.34	0.197268	0.289143	0.617978	589.985	-0.558096	0.435859	0.99893	602.595	-0.508787	0.269952	0.999217	647.455
Atp4a	9.62989	6.39024	3.37795e-06	6.55213e-05	8.20082	0.807766	0.585454	0.826905	6.03992	0.269735	0.821255	0.935719	10.1983	1.02984	0.299184	0.535655	3.69062	5.17911	0.014123	0.342543	2.51943	5.1475	0.0798294	0.51905	3.21944	5.09562	0.0258375	0.236034	7.25455	-0.0447119	0.972469	0.999674	7.39436	-0.088717	0.938948	0.982292	6.38685	-0.0482855	0.974015	0.99129	10.5437	-0.373727	0.643245	0.99893	9.23654	-0.97032	0.0701569	0.999217	11.8209
Atp5a1	36504.4	0.341216	0.0190094	0.0710918	36286.4	0.480728	0.00771108	0.0644506	33336.3	0.361612	0.00271358	0.0235716	37542.2	0.381055	0.000255242	0.00240991	38860.2	-0.0375504	0.749174	0.996546	33545.5	-0.0720362	0.563255	0.93856	35473.1	-0.0748621	0.486748	0.852222	37620.3	-0.028245	0.7952	0.999674	39060.9	-0.0453863	0.656886	0.887799	33718.2	-0.0128056	0.892737	0.961471	35082	0.124533	0.351338	0.99893	35335.6	-0.0375687	0.67207	0.999217	37433.9
Atp5b	40997	0.295054	0.00477374	0.0240528	39266.9	0.399814	0.0452234	0.202047	36605.9	0.331189	0.00304013	0.0257135	41119	0.321212	0.000160509	0.0016513	44231.7	-0.0704341	0.537473	0.996546	38176.6	-0.114577	0.358326	0.876012	40500.5	-0.0990202	0.358431	0.787322	42214.5	-0.0379262	0.709177	0.999674	44074.6	-0.0365289	0.709731	0.907458	37971	0.0055107	0.954281	0.983859	38407.8	0.0554543	0.66625	0.99893	39047.8	-0.0654003	0.295346	0.999217	41167.5
Atp5c1	9254.86	0.308278	0.0406041	0.127129	8440.34	0.424918	0.0601072	0.242409	7824.79	0.417624	0.00303342	0.0257065	9411.31	0.0369171	0.817644	0.906866	9660.79	-0.148643	0.201192	0.914201	8254.57	-0.255958	0.0559366	0.440252	9907.25	0.15042	0.216104	0.662794	8813.69	-0.101152	0.341717	0.999674	10536.1	0.291078	0.00787276	0.0775432	9160.35	0.396081	0.00106451	0.0130551	8545.31	-0.0130165	0.938777	0.99893	8640.55	-0.134789	0.188916	0.999217	9160.07
Atp5d	11736.6	0.94448	6.65913e-05	0.000779741	10336.1	0.587683	0.0345263	0.170407	10678.7	0.645367	0.00867843	0.056431	12863.4	0.331207	0.19815	0.412127	9695.93	0.199887	0.140883	0.835069	8233.43	0.169446	0.276854	0.830629	10255.3	0.54382	4.20006e-05	0.004072	10178.5	-0.0245897	0.821006	0.999674	12127.2	0.336286	0.00104581	0.0194358	10771.6	0.364834	0.000909093	0.0115772	11439.6	-0.141149	0.554366	0.99893	12008.7	-0.120783	0.507507	0.999217	12900.9
Atp5e	4409.06	1.22935	2.08204e-05	0.000299538	3590.45	0.719252	0.00836658	0.0678935	3827.37	0.865079	0.0012343	0.0129551	4929.93	0.257808	0.370363	0.607757	3118.17	0.234538	0.155654	0.854247	2601.62	0.15395	0.426777	0.913065	3751.24	0.873319	7.94084e-08	2.96328e-05	3264.76	-0.0744746	0.510255	0.999674	4442.25	0.630954	2.15565e-08	4.26603e-06	3984.42	0.709758	4.95054e-09	3.52775e-07	4303.98	-0.262775	0.324322	0.99893	4525.91	-0.20447	0.337815	0.999217	4940.96
Atp5g1	6344.9	1.04535	2.34426e-08	9.81316e-07	5624.36	1.00021	0.000139359	0.0039445	5463.05	0.856705	6.82237e-05	0.00130133	6817.33	0.609032	0.00755022	0.0368454	4583.47	-0.0132815	0.925943	0.996568	3989.94	-0.0104539	0.940907	0.990392	4888.35	0.375023	0.0025139	0.0604834	4521.25	0.00896969	0.950452	0.999674	5430.64	0.379746	0.00288249	0.0390188	4875.36	0.375553	0.000531432	0.0076513	6408.95	-0.0394111	0.842934	0.99893	6415.32	-0.187421	0.203583	0.999217	7071.56
Atp5g2	403.93	1.55034	2.15968e-08	9.07779e-07	426.094	0.322887	0.45627	0.748502	456.511	0.716924	0.00194757	0.01847	491.149	0.829758	0.00885537	0.0416252	350.9	1.16991	1.26948e-05	0.00271209	257.383	0.944767	0.00222318	0.0592363	275.07	0.809613	0.00291349	0.0660496	453.253	-0.22018	0.407216	0.999674	445.804	-0.367238	0.113891	0.403373	355.098	-0.14417	0.564523	0.82464	426.486	-0.0397236	0.896378	0.99893	475.112	0.122605	0.483774	0.999217	498.194
Atp5g3	14159.4	1.43361	1.34237e-14	4.41379e-12	12424.9	1.07173	8.69912e-07	7.86369e-05	13165.8	1.13802	1.12829e-12	3.00734e-10	14323.9	0.593017	0.000926826	0.00693685	8919.06	0.25305	0.0829045	0.724219	7463.65	0.187223	0.243558	0.800831	9616.8	0.637875	5.25499e-06	0.000911695	9431.71	-0.0598115	0.602865	0.999674	11529.6	0.376611	0.000870143	0.0171918	10183.7	0.440951	3.52733e-05	0.000813387	14640.3	-0.0908038	0.598064	0.99893	15295.5	-0.0981976	0.413415	0.999217	15559.7
Atp5h	6868.13	0.357145	0.200837	0.402477	6427.12	0.724152	0.0482751	0.211246	5785.99	0.57317	0.0857763	0.289226	7350.01	0.00511253	0.985718	0.992871	6682.08	-0.287452	0.0206601	0.417732	5826.05	-0.355834	0.0112688	0.177358	7533.42	0.285334	0.0220504	0.218493	5849.62	-0.0621301	0.54258	0.999674	7715.86	0.564787	1.46918e-07	2.00228e-05	6906.07	0.630985	2.33015e-08	1.44638e-06	6601.12	0.094521	0.760377	0.99893	6484.89	-0.131246	0.586102	0.999217	6994.82
Atp5j	5484.51	0.408439	0.0608142	0.170766	5036.26	0.683969	0.0151039	0.0992629	4705.02	0.549425	0.0207871	0.107201	5562.46	0.0480698	0.822872	0.909702	5258.57	-0.24508	0.0317821	0.499222	4620.03	-0.269225	0.0400877	0.372427	5698.35	0.215442	0.0625486	0.370274	4734.72	-0.0180078	0.869671	0.999674	5895.09	0.45255	2.6708e-05	0.00130505	5286.08	0.474702	5.60243e-05	0.00120072	5236.52	0.0468014	0.842512	0.99893	5236.3	-0.118578	0.496244	0.999217	5470.69
Atp5j2	7050.11	0.588561	0.0220732	0.0797421	6156.37	0.766929	0.0232954	0.132434	5949.98	0.656138	0.044344	0.183998	7620.44	0.0687201	0.812391	0.903952	6142.32	-0.236055	0.0650679	0.672924	5417.3	-0.241875	0.092013	0.553604	7219.81	0.434323	0.000644252	0.0253825	5576.99	0.000254946	0.998148	0.999674	7533.34	0.661957	3.38708e-09	9.16982e-07	6875.11	0.666	1.36698e-08	8.90522e-07	6750.25	-0.0414353	0.883281	0.99893	6805.28	-0.165018	0.467827	0.999217	7375.29
Atp5k	1529.19	2.23711	1.12052e-10	1.00189e-08	1025.52	0.838638	0.000923453	0.0149868	1125	1.06152	1.59308e-06	5.91044e-05	1343.53	0.477724	0.11444	0.283206	717.861	0.772437	0.106781	0.78572	564.832	0.648516	0.070186	0.486827	830.978	1.25677	0.00622544	0.10366	866.667	-0.117404	0.54803	0.999674	1120.19	0.476508	0.000753672	0.0155016	983.952	0.598452	0.000423475	0.00633736	1481.27	-0.61127	0.0172236	0.937446	1528.91	-0.521319	0.00785841	0.523324	1605.42
Atp5l	4878.62	0.998721	0.000468526	0.00382054	4556.16	0.867914	0.0135936	0.0933613	4370.1	0.894054	0.00263959	0.0230277	5393.05	0.324929	0.23499	0.461114	3798.93	0.123863	0.382755	0.992963	3138.24	-0.0240054	0.879378	0.981471	4240.94	0.607308	5.43015e-05	0.00480621	3769.44	-0.141601	0.238414	0.999674	4896.51	0.475508	0.000348575	0.00905642	4280.39	0.621334	1.48499e-05	0.000406503	4977.94	0.00785137	0.979257	0.99893	5025.05	-0.121412	0.592575	0.999217	5401.38
Atp5md	3640.54	0.706028	0.00673561	0.0316315	3418.44	0.832375	0.0111236	0.0824633	3074.03	0.676188	0.0319159	0.14673	3801.2	0.096367	0.730949	0.859022	3120.14	-0.0856945	0.515058	0.996546	2672.08	-0.163789	0.26487	0.820329	3524.35	0.458019	0.00052069	0.0224852	2934.87	-0.071883	0.555786	0.999674	3834.99	0.535355	1.15458e-05	0.000686491	3418.04	0.611719	2.23164e-06	8.0301e-05	3636.32	0.0564593	0.839635	0.99893	3548.18	-0.184514	0.409791	0.999217	3778.69
Atp5mpl	3525.23	1.2453	1.15526e-06	2.67324e-05	2935.81	0.831129	0.00127924	0.0188903	2932.22	0.961287	4.66066e-05	0.000963377	3532.91	0.451311	0.0773831	0.213889	2435.99	0.197374	0.225363	0.936133	1983.29	0.0204411	0.914706	0.987108	2612.81	0.575689	0.000362051	0.0181282	2457.27	-0.171126	0.114949	0.999674	3084.89	0.370533	0.00117775	0.0211199	2657.23	0.545734	7.01486e-06	0.00021501	3492.01	-0.200939	0.395917	0.99893	3561.55	-0.255381	0.164598	0.999217	3790.89
Atp5o	7808.4	0.797598	0.000151337	0.00151904	6763.53	0.525623	0.0311314	0.159577	6776.84	0.558967	0.00947763	0.0600345	8329.58	0.0793058	0.681261	0.832525	6765.32	0.0973662	0.463871	0.996546	5765.55	0.053139	0.723012	0.961423	7531.35	0.577847	1.15373e-05	0.00147216	6840.91	-0.0381979	0.694404	0.999674	8633.74	0.472375	8.42495e-06	0.000553395	7716.95	0.514865	2.42774e-06	8.57266e-05	7451.86	-0.158888	0.448281	0.99893	7712.32	-0.176806	0.266824	0.999217	8224.84
Atp5pb	10115.5	0.831017	4.95298e-06	9.05094e-05	9850.61	0.739988	0.00170808	0.0229743	9508.3	0.716525	0.000157262	0.00255056	10836.9	0.430044	0.0155728	0.0643879	8730.91	0.13899	0.235295	0.94304	7343.5	0.0594419	0.639429	0.952287	8695.88	0.337587	0.00480039	0.0889805	8866.65	-0.0734283	0.483995	0.999674	10133.6	0.190419	0.0903789	0.355167	8798.48	0.268103	0.0204153	0.119013	10261	0.0669602	0.72252	0.99893	10472.2	-0.0437696	0.748139	0.999217	10992
Atp6ap2	3601.34	0.246089	0.105305	0.254908	4013.61	0.235152	0.14761	0.414612	3909.92	0.103798	0.428432	0.738483	3622.99	0.268425	0.00803383	0.0386818	4423.46	0.221927	0.057858	0.644135	3898.74	0.317266	0.0169378	0.227665	3661.28	-0.0904424	0.417856	0.820371	4846.17	0.101513	0.402546	0.999674	4436.43	-0.320279	0.00282212	0.038543	3911.8	-0.417522	0.000244113	0.00404579	3515.61	0.233523	0.0716121	0.99893	3720.26	0.189249	0.0455443	0.946464	3591.91
Atp6v0a1	2772.73	0.778674	0.000256408	0.00236629	3124.99	0.861295	0.000494916	0.00967656	3050.02	0.601415	0.00055048	0.00691754	2848.43	0.882866	1.79364e-11	1.43386e-09	2537.28	0.216905	0.110298	0.791755	2258.43	0.342286	0.0228223	0.275217	2069.63	-0.141112	0.312513	0.7534	2799.45	0.131463	0.261766	0.999674	2505.58	-0.365361	0.00302477	0.0404528	2226.01	-0.492595	0.00012394	0.00229301	2999.09	0.322257	0.112425	0.99893	3080.91	0.178916	0.207262	0.999217	3021.14
Atp6v0a4	5.06802	2.87878	0.0921671	0.231565	6.80336	-3.64526	0.0121941	0.0870236	17.5485	0.712617	0.367858	0.688124	20.9798	1.96978	0.161413	0.35851	11.2298	4.22395	0.00154868	0.0935551	6.19319	3.80614	0.0438467	0.391516	4.25747	2.80471	0.127747	0.526591	19.0013	-0.399928	0.619223	0.999674	15.1488	-1.40481	0.0800294	0.331944	10.1537	-1.00255	0.334215	0.665363	4.05038	-2.3623	0.108003	0.99893	12.6039	1.61473	0.0261238	0.827233	15.8138
Atp6v0b	3608.08	1.13783	1.26164e-06	2.8673e-05	3151.11	0.813535	0.00180691	0.0237778	3717.33	1.10864	1.81148e-06	6.56441e-05	3993.76	0.715213	0.0025676	0.0157841	2647.95	0.186043	0.217584	0.929949	2217.54	0.104698	0.540646	0.933141	2667.2	0.410493	0.0050059	0.0908791	2729.32	-0.0754683	0.547828	0.999674	3150.38	0.21675	0.0671083	0.298936	2739.92	0.296204	0.0144747	0.0931695	3605.63	-0.121002	0.59191	0.99893	4043.1	0.0851715	0.623812	0.999217	4133.47
Atp6v0c	6156.78	0.537469	0.00188394	0.0115646	6530.85	0.67118	0.0132297	0.0919616	6714.21	0.596789	0.000826188	0.00946076	7002.59	0.348212	0.0707898	0.200189	6124.03	0.0744659	0.528798	0.996546	5394.21	0.139011	0.280678	0.832894	6038.51	0.250645	0.0231225	0.223198	6334.8	0.0707133	0.49962	0.999674	6899.29	0.168137	0.0952376	0.366358	6206.44	0.101829	0.292306	0.621861	6287.82	0.227344	0.259009	0.99893	6713.29	0.209583	0.100291	0.999217	6744.66
Atp6v0e	2220.7	0.489629	0.0181485	0.0685648	2030.19	0.558848	0.0518764	0.22075	2198.88	0.627586	0.00443782	0.0343118	2452.14	0.28892	0.220469	0.442195	2137.42	-0.0991325	0.486607	0.996546	1886.87	-0.0657801	0.662844	0.958158	2208.73	0.216125	0.104621	0.47939	2063.38	0.0399402	0.773796	0.999674	2388.33	0.307389	0.0170424	0.127595	2149.52	0.271935	0.0282575	0.147833	2110.66	-0.0105088	0.962856	0.99893	2298.45	0.0835994	0.600655	0.999217	2376.56
Atp6v0e2	664.633	-0.420537	0.0701007	0.189683	631.487	-0.755085	0.0101139	0.0774948	635.024	-0.371819	0.0862304	0.290186	719.709	-0.644847	0.00903944	0.0423513	1082.31	0.0905965	0.598603	0.996546	918.596	0.0311539	0.865685	0.978593	1040.86	0.20037	0.211036	0.655857	1087.48	-0.0530364	0.755714	0.999674	1196.63	0.101976	0.503675	0.815734	1037.03	0.159502	0.283403	0.611982	504.689	-0.226328	0.337926	0.99893	581.604	0.0900262	0.588805	0.999217	591.162
Atp6v1b2	2567.89	0.571823	0.00410725	0.0213054	2773.72	0.656376	0.00120276	0.0181163	2792.72	0.653942	0.000143475	0.00237449	2800.81	0.702658	1.94392e-06	4.10449e-05	2565.36	0.13727	0.317454	0.975981	2192.02	0.112296	0.457885	0.917967	2205	-0.0703294	0.655486	0.916272	2642.96	-0.0182657	0.881727	0.999674	2586.93	-0.215782	0.142196	0.456605	2210.93	-0.192824	0.234937	0.557381	2642.7	0.246526	0.156976	0.99893	2807.74	0.209655	0.115862	0.999217	2823.28
Atp6v1c1	975.569	0.114889	0.406555	0.624906	1008.77	0.376431	0.0974059	0.32487	1003.7	0.41192	0.0034067	0.0281098	1060.35	0.114866	0.53561	0.740102	1152.53	-0.0808436	0.575587	0.996546	998.459	-0.114016	0.49751	0.924281	1111.36	0.0415578	0.789604	0.957022	1099.45	-0.0269781	0.840737	0.999674	1206.41	0.114695	0.419579	0.763891	1054.04	0.145512	0.365085	0.69533	924.336	0.201301	0.196784	0.99893	988.929	0.195373	0.0297922	0.844018	991.457
Atp6v1d	1186.45	0.497886	0.00174273	0.0108779	1252.23	0.717865	0.00756342	0.0637935	1163.24	0.530641	0.000996038	0.0109122	1302.85	0.21623	0.135193	0.318597	1175.67	-0.000433982	0.997799	0.999943	1024.37	0.00919831	0.957918	0.992077	1199.27	0.27179	0.0579229	0.356663	1167.56	0.0159802	0.922424	0.999674	1338.15	0.264173	0.0588078	0.275656	1193.94	0.252864	0.074572	0.281097	1210.06	0.240389	0.197565	0.99893	1216.06	0.0545732	0.61284	0.999217	1258.37
Atp6v1f	1842.24	1.15219	1.85308e-07	5.54727e-06	1697.35	0.902805	0.000685783	0.0121532	1871.91	1.02178	2.95987e-05	0.00067425	1977.43	0.37984	0.118208	0.290257	1351.86	0.207724	0.142637	0.837586	1146.29	0.173856	0.286336	0.839211	1490.67	0.650697	6.02412e-06	0.000992876	1421.52	-0.0278179	0.82822	0.999674	1762.16	0.435457	0.00070564	0.014834	1574.69	0.467202	0.000839007	0.0108825	1892.09	-0.0249479	0.911683	0.99893	2045.39	0.0530855	0.761525	0.999217	2031.92
Atp6v1g1	2729.94	1.20786	6.74717e-13	1.2281e-10	2713.78	1.09771	2.09008e-06	0.000161945	3197.67	1.05109	2.74521e-06	9.33048e-05	2901.46	0.864103	7.95001e-07	1.89701e-05	1943.78	0.215028	0.0976842	0.767957	1763.57	0.399921	0.00708015	0.131679	1845.8	0.285363	0.0237848	0.226104	2181.5	0.190947	0.0917511	0.999674	2208.09	0.0629087	0.564226	0.845052	2042.73	-0.12383	0.274199	0.603643	2928.74	0.125041	0.473392	0.99893	3275.89	0.255271	0.0714706	0.999217	3095.98
Atp6v1h	1644.42	0.670786	0.000591197	0.00462477	1570.15	0.834533	1.34326e-05	0.000711253	1624.57	0.717313	4.01224e-08	2.76449e-06	1686.09	0.701806	4.06788e-09	1.82877e-07	1434.92	-0.0917166	0.561901	0.996546	1286.36	-0.00209323	0.990547	0.99733	1331.93	-0.0801373	0.602425	0.904552	1411.46	0.0956232	0.527952	0.999674	1439.02	0.0034534	0.980311	0.993675	1291.17	-0.0879975	0.544385	0.812768	1643.64	0.0957206	0.555891	0.99893	1726.29	0.0600796	0.601967	0.999217	1759.36
Atp7a	260.069	-1.49244	0.00973285	0.0421963	256.083	-1.48892	0.0150521	0.0991026	184.505	-1.2046	0.022297	0.11284	212.203	-0.475261	0.346882	0.586397	598.155	-0.157955	0.425829	0.996546	490.617	-0.440166	0.0539061	0.433751	443.575	-0.941183	0.000304594	0.0161754	520.17	-0.275642	0.15996	0.999674	461.707	-0.791297	0.00130051	0.0226363	345.672	-0.511053	0.0907983	0.318625	146.634	-0.126158	0.830482	0.99893	153.338	-0.133914	0.766773	0.999217	174.773
Atp7b	64.1035	-1.01398	0.00924158	0.0405595	70.0855	-0.665462	0.181761	0.466352	43.4791	0.130075	0.799091	0.930672	70.4795	-0.546075	0.278985	0.512862	125.128	-0.126289	0.685372	0.996546	87.4276	-1.22034	0.00951553	0.159959	112.553	-0.209356	0.536993	0.876511	93.1196	-1.08378	0.00588917	0.377268	119.991	-0.090887	0.755345	0.928348	81.034	1.00013	0.0237491	0.132089	47.2596	0.244533	0.547528	0.99893	45.3599	-0.0684342	0.826636	0.999217	54.2285
Atp8a1	1819.16	0.0726787	0.763729	0.881347	2004.47	0.231928	0.345072	0.659181	1974.85	0.192526	0.228881	0.534147	1862.1	0.433228	0.00585659	0.0303311	2320.5	0.0766799	0.5902	0.996546	2027.6	0.114259	0.464059	0.918598	1876.67	-0.326289	0.02739	0.243433	2384.13	0.0442435	0.727633	0.999674	2158.88	-0.410844	0.00229094	0.0333067	1856.82	-0.450614	0.00136668	0.0158688	1734.87	0.261081	0.234366	0.99893	1863.97	0.249551	0.107372	0.999217	1827.83
Atp8a2	667.015	-0.474718	0.00941379	0.0410677	587.72	-0.482087	0.111076	0.350925	512.568	-0.344906	0.0748355	0.263688	592.093	0.0554089	0.813897	0.905137	1010.04	-0.193497	0.214822	0.926382	858.133	-0.337912	0.0652818	0.475244	823.051	-0.617539	0.000142688	0.009972	897.361	-0.137823	0.326479	0.999674	848.689	-0.431252	0.00223452	0.0327771	687.515	-0.288951	0.0690289	0.26696	503.905	-0.18006	0.396534	0.99893	521.766	-0.196244	0.124504	0.999217	571.574
Atp8b1	5745.22	-0.286759	0.165432	0.353278	5659.92	-0.162021	0.390731	0.698423	5098.08	-0.194327	0.221576	0.524252	5647.83	0.129405	0.367636	0.605405	8253.77	-0.0912723	0.468819	0.996546	7158.58	-0.123255	0.390659	0.895734	6916.03	-0.402015	0.00166114	0.0460785	7845.81	-0.0257235	0.844671	0.999674	7449.33	-0.318502	0.00861207	0.082671	6307.84	-0.288694	0.0303717	0.156	4813.07	0.0580504	0.7419	0.99893	4979.33	-0.014815	0.911619	0.999217	5331.52
Atp9a	6173.2	0.0468435	0.797592	0.895901	5780.11	-0.0578094	0.73332	0.894469	5777.4	-0.061388	0.667048	0.879951	6278.92	0.249959	0.143867	0.332855	7785.37	0.00920194	0.932482	0.996568	6912.92	0.0873473	0.457805	0.917967	6691.68	-0.209101	0.0419984	0.303487	7906.72	0.0844332	0.365306	0.999674	7492.39	-0.225959	0.0175348	0.129802	6606.75	-0.306106	0.000707415	0.00956416	5349.12	-0.0736343	0.643727	0.99893	5741.52	-0.00727272	0.951759	0.999217	6085.67
Atpaf2	636.829	0.513009	0.00406482	0.0211176	637.814	0.425355	0.107892	0.344834	609.69	0.509396	0.00552875	0.0403237	647.314	0.434627	0.00293307	0.0175123	659.034	0.147429	0.399618	0.996546	544.539	0.00625357	0.976194	0.995789	578.207	0.000575746	0.997463	0.999656	660.324	-0.1356	0.393887	0.999674	679.858	-0.155182	0.315397	0.682684	564.824	-0.0154982	0.929529	0.975588	620.557	0.0818594	0.658657	0.99893	644.474	0.0159501	0.892781	0.999217	659.638
Atpif1	4373.31	1.02651	9.83526e-06	0.000161565	3939.3	0.864855	0.0011964	0.0180386	4367.73	0.993722	0.000154689	0.00252297	4841.45	0.610767	0.027826	0.100015	3319.5	0.0971285	0.438438	0.996546	2840.49	0.0664874	0.656138	0.955403	3441.2	0.401342	0.00235666	0.0579727	3369.16	-0.0248269	0.837106	0.999674	3952.66	0.296281	0.0116397	0.100124	3501.17	0.324893	0.0168848	0.10412	4403.89	-0.0470699	0.839888	0.99893	4775.85	0.04424	0.813556	0.999217	4950.61
Atrip	267.824	-0.283913	0.191472	0.389984	240.01	-0.124424	0.605137	0.83566	222.631	0.0738263	0.724005	0.906248	240.324	-0.607931	0.00862626	0.0408544	365.016	-0.246815	0.292639	0.967109	309.11	-0.424335	0.144572	0.668625	365.976	-0.0009516	0.99681	0.99959	315.218	-0.171244	0.374902	0.999674	376.204	0.237692	0.19415	0.538502	320.275	0.413241	0.0563135	0.234361	217.734	-0.0678778	0.701026	0.99893	229.386	-0.0554675	0.669057	0.999217	220.638
Atrn	692.661	-0.917267	1.21484e-07	3.90013e-06	740.607	-0.619032	0.00494934	0.04752	619.52	-0.523261	0.00578296	0.041674	671.852	-0.583612	0.00784759	0.0379005	1302.48	-0.119176	0.411157	0.996546	1099.82	-0.263678	0.125449	0.633359	1132.47	-0.310498	0.035512	0.276845	1189.19	-0.137754	0.304719	0.999674	1208.13	-0.199049	0.120583	0.417374	998.662	-0.0569664	0.693607	0.894493	516.504	0.200521	0.236321	0.99893	542.672	0.142975	0.255343	0.999217	550.551
Atrnl1	2176.96	-0.167334	0.413072	0.630108	2140.21	-0.090087	0.655221	0.865008	1835.81	-0.344537	0.150311	0.416705	2052.91	0.22675	0.155187	0.349564	2989.11	-0.0552591	0.736953	0.996546	2649.29	0.00222422	0.99032	0.99733	2436.54	-0.454967	0.00343256	0.0724537	2950.86	0.0643915	0.635393	0.999674	2660.43	-0.406995	0.000833055	0.0166561	2303.93	-0.466695	1.43442e-05	0.000396554	1865.71	0.0456508	0.784526	0.99893	1843.78	-0.160559	0.30442	0.999217	2016.24
Atrx	1348.21	-0.879999	3.07198e-05	0.000409853	1387.16	-0.674609	0.0239658	0.134641	1059.75	-0.590115	0.00697792	0.0478996	1292.51	-0.463825	0.065211	0.188699	2492.51	-0.122999	0.357071	0.986126	2049.99	-0.37919	0.0104988	0.169925	2121.13	-0.386221	0.00398568	0.0791455	2208.91	-0.249984	0.0413293	0.902925	2256.94	-0.270829	0.0275728	0.174251	1796.25	-0.0167229	0.895632	0.962326	988.906	0.102284	0.66181	0.99893	988.587	-0.0772843	0.628311	0.999217	1085.5
Atxn1	1084.51	-0.949063	1.61368e-07	4.95786e-06	1118.62	-0.978409	0.000509195	0.00981606	981.149	-0.419117	0.0787051	0.272535	1042.27	-0.460969	0.0467176	0.148708	2140.27	-0.0145995	0.932883	0.996568	1711.07	-0.343066	0.0572201	0.445871	1735.1	-0.425577	0.00764741	0.11798	1936.67	-0.32174	0.0643789	0.999674	1925.32	-0.417987	0.00588459	0.0638634	1477.86	-0.0921655	0.505089	0.792355	754.617	-0.0253505	0.898434	0.99893	860.236	0.197682	0.190368	0.999217	868.075
Atxn2	889.056	-0.669324	0.000165708	0.00164787	942.431	-0.53861	0.00295131	0.0333298	824.045	-0.527986	0.00839803	0.0550547	912.142	-0.495946	0.00440362	0.0243532	1554.53	-0.0223233	0.887709	0.996546	1340.13	-0.0568135	0.751408	0.962002	1382.95	-0.136664	0.38059	0.798823	1512.85	-0.0282677	0.835786	0.999674	1530.46	-0.121631	0.349984	0.715069	1313.64	-0.0890007	0.508084	0.794633	695.573	0.125963	0.39988	0.99893	732.938	0.093645	0.472473	0.999217	759.962
Atxn2l	2579.07	-0.288294	0.144467	0.321623	2910.48	-0.548075	0.00350658	0.0375507	2532.21	-0.473386	0.0111787	0.0677983	2764.86	-0.282707	0.161167	0.358158	4301.05	0.324347	0.0250711	0.45278	3556.56	0.237562	0.163152	0.701983	3566.27	0.02732	0.865825	0.968402	4624.16	-0.0805286	0.569973	0.999674	4475.27	-0.30392	0.0343568	0.200377	3730.54	-0.218789	0.194942	0.50228	2179.18	0.0840761	0.611221	0.99893	2299.28	0.0627688	0.639383	0.999217	2409.95
Atxn3	707.01	-0.464715	0.00276588	0.0156105	819.567	-0.293411	0.0712738	0.268903	723.03	-0.306165	0.127199	0.374951	715.175	-0.359857	0.0136873	0.0584386	1179.11	0.100795	0.559704	0.996546	1002.95	0.0490618	0.816399	0.974987	1010.3	-0.121045	0.489117	0.853818	1191.55	-0.0462111	0.741568	0.999674	1169.44	-0.228729	0.0655202	0.295064	991.212	-0.178737	0.222409	0.541802	610.166	0.291936	0.00658387	0.722948	641.419	0.220907	0.0423296	0.92254	623.465
Atxn7l3b	2340.61	0.161428	0.458449	0.667902	2241.6	-0.0141367	0.925539	0.9788	2346.15	0.071198	0.625889	0.858885	2440.33	0.359884	0.00706295	0.0350165	2874.41	0.0997819	0.422566	0.996546	2528.26	0.164315	0.24277	0.80053	2419.07	-0.175369	0.153102	0.573822	2999.09	0.0708154	0.504582	0.999674	2802.17	-0.282627	0.0084662	0.0817013	2452	-0.349284	0.00157545	0.0178929	2078.23	-0.0512486	0.770086	0.99893	2296.69	0.0899366	0.514495	0.999217	2379.47
AU022252	448.861	-0.206716	0.281891	0.50258	478.431	-0.275668	0.239938	0.54531	429.695	-0.414381	0.0232834	0.116659	455.746	0.0590674	0.728823	0.859022	673.533	0.143079	0.471602	0.996546	591.486	0.21134	0.3749	0.886902	545.495	-0.246874	0.232552	0.680828	713.777	0.0749521	0.62582	0.999674	643.275	-0.39665	0.00943757	0.0874929	559.487	-0.467218	0.00565228	0.0468783	387.893	0.0943956	0.575808	0.99893	400.724	0.0162842	0.889339	0.999217	425.144
AU040320	2066.45	-0.0482441	0.799654	0.897426	2154.28	0.0127792	0.946412	0.986535	2116.82	-0.0543639	0.771066	0.920903	2090.35	0.436337	0.00308066	0.0182136	2773.79	0.05155	0.689145	0.996546	2466.33	0.143141	0.318462	0.859383	2192.65	-0.432769	0.00125032	0.0384466	2869.42	0.0976904	0.446471	0.999674	2498.32	-0.491533	0.00010565	0.00375948	2178.3	-0.585407	2.2061e-05	0.000549132	1859.18	0.135465	0.412008	0.99893	1995.8	0.15075	0.260879	0.999217	2043.3
AU041133	61.8534	-0.774525	0.0376858	0.119835	41.0755	-0.877852	0.304587	0.61798	42.9789	-0.758889	0.171264	0.450616	51.8408	-1.06333	0.00499629	0.0268573	95.1001	-0.596454	0.121439	0.808626	90.2296	-0.381892	0.422478	0.911671	100.942	-0.134351	0.747295	0.944515	79.9862	0.219414	0.587546	0.999674	92.7954	0.452905	0.234804	0.594336	88.0264	0.235669	0.61646	0.851783	38.9407	-0.673446	0.205839	0.99893	42.8883	-0.352486	0.275959	0.999217	43.8625
Aunip	63.5781	1.35561	0.00513595	0.0254624	76.2217	1.03223	0.126269	0.37764	57.3719	0.202132	0.773552	0.922429	57.1273	2.03048	0.00151858	0.0103666	49.6001	0.670845	0.19056	0.900829	44.5407	0.886188	0.128162	0.636393	27.4821	-0.862907	0.267954	0.718519	64.1795	0.221544	0.64853	0.999674	42.3983	-1.54091	0.0196767	0.139147	36.9918	-1.75598	0.0301167	0.155093	73.9571	0.371438	0.453863	0.99893	64.6008	-0.253588	0.555936	0.999217	69.5362
Aup1	2644.69	0.359173	0.0114703	0.0479371	2582.58	0.211144	0.336221	0.649839	2564.96	0.29655	0.116307	0.35429	2902	0.156468	0.319259	0.557233	2960.21	0.134761	0.313046	0.975531	2511.43	0.0843258	0.582102	0.93856	2812.77	0.209218	0.103974	0.479315	3025.75	-0.0445364	0.702937	0.999674	3280.06	0.0669085	0.53392	0.830137	2843.04	0.115565	0.308235	0.639371	2472.05	0.00526387	0.972766	0.99893	2633.71	0.0323201	0.775526	0.999217	2762.93
Aurka	564.406	1.05965	0.000761083	0.00565844	610.819	0.447325	0.371835	0.683269	595.644	0.636214	0.00191572	0.0182363	597.8	1.09621	0.00102813	0.00757509	531.382	0.694746	0.00170413	0.0999405	409.747	0.487258	0.0270941	0.301484	369.721	-0.0454372	0.82296	0.957803	615.584	-0.201319	0.411783	0.999674	542.013	-0.747996	0.000354607	0.0091431	418.564	-0.54236	0.00522943	0.0444355	591.08	0.105281	0.778484	0.99893	624.104	0.0796423	0.699113	0.999217	641.426
Aurkaip1	1675.83	0.880766	8.16021e-06	0.000137939	1594.18	0.716442	0.00127397	0.0188263	1611.41	0.623158	0.000950675	0.0105292	1898.92	0.349444	0.0828482	0.224791	1418.37	0.163215	0.27727	0.960615	1237.28	0.213342	0.248234	0.804897	1507.58	0.523687	0.000359483	0.0180677	1505.15	0.0556226	0.692214	0.999674	1764.08	0.352444	0.00271032	0.0375509	1599.34	0.300624	0.0327516	0.164053	1687.89	0.0176384	0.924381	0.99893	1752.21	-0.0324733	0.811376	0.999217	1870.22
Auts2	385.685	-0.639829	0.00441094	0.022548	331.621	-0.889731	0.0047796	0.0463204	295.384	-0.910767	0.00574009	0.0414102	392.261	-0.659817	0.000993304	0.00735403	643.233	-0.132223	0.560869	0.996546	577.318	-0.0467099	0.864041	0.978264	616.232	-0.0266904	0.906665	0.981286	622.935	0.091777	0.579744	0.999674	657.118	0.0983426	0.531646	0.829746	592.196	0.0105354	0.951462	0.982522	268.645	-0.359163	0.101891	0.99893	280.474	-0.302381	0.112672	0.999217	322.77
Aven	658.809	1.11851	4.68956e-06	8.63608e-05	655.164	0.870852	0.00302099	0.033903	659.922	0.967028	3.02983e-07	1.53823e-05	656.907	1.02045	1.23274e-06	2.80162e-05	513.452	0.314507	0.078505	0.712953	418.119	0.173273	0.423245	0.912263	420.958	-0.0157838	0.936797	0.989285	542.389	-0.134871	0.433279	0.999674	527.021	-0.338149	0.0535473	0.260544	430.908	-0.199094	0.334744	0.665946	691.889	0.0894231	0.707126	0.99893	722.259	0.0359381	0.821484	0.999217	725.108
Avil	111.761	1.3505	0.00137113	0.00899601	81.7345	0.573801	0.201176	0.495918	103.388	0.655403	0.135395	0.390588	108.579	0.457219	0.287474	0.522245	75.1826	0.295804	0.478759	0.996546	69.2158	0.530383	0.320217	0.859648	79.1165	0.615835	0.172374	0.604148	87.9038	0.236751	0.540349	0.999674	96.0619	0.312986	0.386601	0.743575	91.2784	0.0779747	0.865842	0.952833	104.888	-0.466565	0.210031	0.99893	117.718	-0.156809	0.597334	0.999217	118.79
Avl9	1952.71	-0.955678	3.67836e-05	0.000476411	1881.43	-0.720873	0.0111181	0.0824633	1601.65	-0.622863	0.00272389	0.0236206	1912.68	-0.709455	0.00209753	0.0135127	3586.52	-0.241731	0.170718	0.875198	3094.1	-0.340196	0.0873984	0.5396	3321.12	-0.236694	0.219788	0.666712	3169.12	-0.0916072	0.504773	0.999674	3396.42	-0.00307367	0.984979	0.994842	2890.13	0.0929167	0.60597	0.849402	1370.9	0.0120636	0.957992	0.99893	1443.07	0.00412823	0.979359	0.999217	1529.67
Avpi1	245.339	1.68671	2.47788e-11	2.90311e-09	231.589	1.50735	0.000127057	0.00368465	259.573	1.34389	2.00148e-07	1.07544e-05	285.7	1.47908	2.35971e-07	6.53372e-06	131.203	0.234938	0.490934	0.996546	118.779	0.411276	0.257538	0.814991	124.746	0.304723	0.353397	0.783781	147.745	0.18181	0.613515	0.999674	149.848	0.0615212	0.84774	0.954917	138.484	-0.11681	0.724369	0.898321	270.442	0.0686676	0.791244	0.99893	287.613	0.0786288	0.651334	0.999217	306.749
AW146154	202.772	-0.15286	0.578268	0.756657	234.768	0.383604	0.43306	0.731623	134.878	-0.395648	0.194882	0.487373	199.381	-0.712952	0.00635791	0.0322606	270.574	-0.118718	0.606913	0.996546	226.999	-0.288205	0.309129	0.851953	289.207	0.288989	0.220784	0.667794	245.564	-0.1628	0.469321	0.999674	311.138	0.400341	0.0558207	0.266646	268.981	0.567715	0.0211769	0.122189	196.851	0.434039	0.221959	0.99893	154.687	-0.522542	0.0128638	0.648703	175.275
AW549877	1040.26	-0.899105	0.000857481	0.00621267	1106.17	-0.649807	0.0437527	0.197804	838.179	-0.678496	0.00274192	0.0237364	1036.93	-0.844028	2.9495e-05	0.000404792	1953.82	-0.102282	0.552228	0.996546	1629.23	-0.292658	0.139706	0.65963	1811.63	-0.0939305	0.57594	0.890753	1774.05	-0.183588	0.178604	0.999674	1949.82	0.0011739	0.992714	0.997503	1620.77	0.189151	0.147436	0.429492	775.73	0.162155	0.557604	0.99893	764.849	-0.0630639	0.741649	0.999217	814.177
AW551984	70.0423	-0.744597	0.0724864	0.194461	87.9955	-1.08051	0.0185822	0.114074	83.0065	-0.287033	0.459971	0.763052	88.8666	-1.22001	9.39448e-05	0.00105759	150.407	0.448069	0.132291	0.826126	112.935	0.0714618	0.856129	0.976628	146.566	0.576524	0.0695552	0.391592	156.041	-0.372882	0.172225	0.999674	187.235	0.120506	0.633692	0.876352	150.756	0.495734	0.122001	0.381644	53.6207	0.125324	0.758588	0.99893	67.12	0.539058	0.0672861	0.999217	60.0887
Awat1	27.9962	19.8805	8.11575e-09	3.90725e-07	0.898836	-3.39971	0.329021	0.642133	25.8595	7.66178	0.0486243	0.196251	94.6478	22.6929	1.35221e-10	8.84753e-09	1.58169	3.96564	0.206015	0.916572	0	NA	NA	NA	0	NA	NA	NA	1.8765	-3.84971	0.221778	0.999674	1.6323	-4.05556	0.164315	0.494716	0	NA	NA	NA	21.0328	-7.36378	0.0176648	0.947794	34.0913	-0.153136	0.948842	0.999217	80.0449
Axin2	514.245	-1.11189	1.73825e-07	5.28523e-06	506.599	-1.0079	0.0204434	0.121522	384.451	-0.740194	0.00346819	0.0284854	528.738	-0.944749	0.00228327	0.0144382	1030.2	-0.154518	0.38301	0.993102	837.738	-0.473425	0.0221218	0.270096	968.581	-0.104342	0.542342	0.879905	888.598	-0.313561	0.0459164	0.932105	1023.46	0.0419856	0.765581	0.931278	827.696	0.359802	0.0156031	0.0985566	339.382	-0.0340024	0.911126	0.99893	350.253	-0.0918643	0.579095	0.999217	391.096
Axl	619.392	-0.859944	0.0219304	0.0793879	495.242	-1.24846	0.0160445	0.103001	441.338	-1.00282	0.00912659	0.0586168	620.738	-0.923195	0.000786137	0.00607644	1103.31	-0.207156	0.274769	0.960615	969.825	-0.216216	0.337169	0.86894	1089.05	-0.0111291	0.9538	0.993087	1011.16	-0.00262059	0.989614	0.999674	1133.45	0.188056	0.274675	0.641135	1001.08	0.196237	0.330696	0.661333	389.312	-0.586602	0.169859	0.99893	419.062	-0.35635	0.231476	0.999217	483.304
Azin1	3256.41	0.611539	0.0100324	0.0432579	3341.09	0.255102	0.271572	0.579406	3469.31	0.290259	0.207243	0.504825	3106.1	0.597625	0.00207466	0.0134084	3480.29	0.375447	0.0237271	0.443708	2992.16	0.422834	0.00298132	0.0718928	2667.31	-0.145128	0.332231	0.769873	3944.4	0.0537065	0.777238	0.999674	3442.55	-0.529138	0.00189301	0.0294133	2948.17	-0.578173	0.000166054	0.00292304	3177.82	0.0440499	0.827702	0.99893	3458.42	0.117398	0.501036	0.999217	3318.46
Azin2	57.0153	-0.250305	0.65433	0.809552	47.8459	-1.69721	0.0593354	0.240408	53.0943	-0.379782	0.439544	0.74644	54.7828	-1.61118	0.00630125	0.0320602	97.1037	0.415637	0.304942	0.972562	74.5357	0.120262	0.820965	0.975814	100.658	0.699581	0.0655002	0.378985	101.652	-0.287162	0.528471	0.999674	126.859	0.277087	0.393826	0.747973	105.236	0.566239	0.168294	0.463444	38.5919	-1.01589	0.131787	0.99893	50.276	-0.00615023	0.987472	0.999308	42.7871
B230118H07Rik	97.2657	-0.388823	0.379483	0.600148	87.0331	-0.695505	0.0607378	0.24407	75.19	-0.182458	0.665771	0.879553	104.781	-0.9342	0.0022463	0.0142483	151.284	-0.00263651	0.993806	0.999824	118.804	-0.400506	0.364172	0.879944	161.778	0.393581	0.263743	0.712782	135.255	-0.391291	0.158197	0.999674	180.384	0.387361	0.140197	0.453604	148.687	0.782944	0.0180844	0.109634	73.3317	-0.296839	0.437954	0.99893	78.2455	-0.183397	0.561291	0.999217	83.4346
B2m	10016	-0.968178	0.00365486	0.0194487	8222.66	-0.272116	0.49842	0.774708	7063.94	-0.620607	0.0710138	0.254157	10421.8	-1.61834	9.79262e-12	8.45334e-10	16079.4	-0.721511	3.87663e-07	0.000140376	15143.3	-0.564481	0.000558643	0.0222367	21152.8	0.363308	0.00487797	0.0897969	12576.5	0.163497	0.288087	0.999674	19522.7	1.07686	5.93526e-20	1.69867e-16	18788	0.918045	9.62343e-13	1.43907e-10	6985.28	-0.0119225	0.973282	0.99893	6878.46	-0.21041	0.434284	0.999217	7043.1
B3galnt1	67.3588	-0.990253	0.083146	0.215542	47.4647	-1.62375	0.0805078	0.290738	50.1825	-0.586303	0.438206	0.745444	60.5912	-1.69216	0.00479004	0.0260003	122.056	-0.319348	0.365337	0.986126	103.504	-0.514918	0.246568	0.802523	133.589	0.181458	0.592077	0.898187	101.953	-0.187469	0.60088	0.999674	135.082	0.493388	0.0830707	0.339	117.003	0.684307	0.0462705	0.206824	38.1476	-0.943987	0.184337	0.99893	47.4807	-0.110988	0.828523	0.999217	43.5662
B3galt2	65.5993	-0.836884	0.0607774	0.17072	46.4968	-0.595066	0.467853	0.755219	67.4652	-1.50361	0.00191914	0.0182516	73.2766	-0.78454	0.122625	0.298035	100.817	-0.670038	0.113271	0.79722	131.666	0.639293	0.190609	0.738609	117.508	0.0729201	0.872894	0.971118	122.773	1.31365	0.0016708	0.170156	107.242	0.737522	0.0691182	0.304798	140.278	-0.574162	0.233583	0.555818	42.7005	-0.405638	0.466124	0.99893	49.5618	-0.0144408	0.963923	0.999217	55.3902
B3galt4	191.518	0.868345	0.000110292	0.00118349	181.817	0.369699	0.296218	0.608072	171.326	0.149554	0.615257	0.854069	214.651	0.0773214	0.701019	0.846804	178.349	0.396246	0.15875	0.859431	155.888	0.496548	0.163229	0.701983	187.53	0.70946	0.0117051	0.150425	206.563	0.104869	0.690295	0.999674	234.293	0.30564	0.172222	0.505023	214.529	0.204627	0.457177	0.767936	187.597	-0.0865867	0.713625	0.99893	188.5	-0.213172	0.198388	0.999217	207.696
B3galt5	12421.1	0.837921	0.0164799	0.0638463	12836.7	0.644556	0.00781125	0.0649094	13120.4	0.307012	0.149277	0.415259	13030.9	1.39631	3.27429e-26	1.86862e-23	11336.2	0.30148	0.0777704	0.709258	10583.4	0.582838	0.00244148	0.0634405	8004.78	-0.506479	0.00249022	0.0601443	13464	0.287497	0.0264959	0.795455	10154.5	-0.815006	4.60302e-11	1.96206e-08	9367.1	-1.098	2.3895e-19	9.82634e-17	12769	0.13412	0.644932	0.99893	13325.1	0.067647	0.767065	0.999217	14071.5
B3gat3	1111.06	0.658357	0.00497987	0.024864	977.888	0.583909	0.00224876	0.027652	1055.42	0.535351	0.00582615	0.0418809	1187.97	0.426204	0.0765823	0.212247	994.294	-0.0347325	0.829737	0.996546	897.01	0.0903815	0.627034	0.949106	998.229	0.197213	0.221652	0.669595	1008	0.131129	0.34398	0.999674	1100.98	0.224152	0.101832	0.380123	1009.75	0.0970193	0.510139	0.796081	1057.34	-0.0896214	0.650836	0.99893	1133.39	-0.0210036	0.89484	0.999217	1193.28
B3gnt2	1108.27	-1.14034	7.92097e-05	0.000903621	1261.66	-1.07643	0.000621364	0.0112949	1150.99	-0.585216	0.0887894	0.295357	1334.58	-1.24509	0.00134401	0.00943376	2422.02	0.0643032	0.734703	0.996546	1987.31	-0.12807	0.525979	0.93288	2425.47	0.283368	0.19731	0.639918	2328.9	-0.185999	0.297666	0.999674	2763.03	0.209969	0.312231	0.679475	2337.5	0.401242	0.285072	0.612967	762.938	0.147095	0.593879	0.99893	909.591	0.436728	0.070695	0.999217	874.53
B3gnt3	8640.79	0.612989	0.0381741	0.121161	8606.37	0.636965	0.000107337	0.00325326	9264.34	0.444745	0.00271653	0.0235872	8883.37	0.921087	6.96715e-13	7.90829e-11	8225.66	0.0693314	0.552905	0.996546	7632.86	0.30456	0.0148337	0.211655	6714.21	-0.306199	0.00887145	0.127979	8933.35	0.241399	0.0242745	0.758245	7697.39	-0.382982	0.000570718	0.012805	7093.67	-0.620034	3.43546e-08	2.03641e-06	8602.95	0.118989	0.622845	0.99893	9291.66	0.151848	0.423792	0.999217	9340.54
B3gnt5	3627.61	0.672943	0.0213714	0.0778831	4053.75	0.393923	0.0451763	0.20196	4150.48	0.174384	0.448341	0.75339	3486.14	0.953852	4.31834e-06	8.17698e-05	3864.66	0.453493	0.00353438	0.158538	3505.82	0.669612	0.000300249	0.0140672	2664.41	-0.384486	0.013259	0.163591	4710.89	0.222305	0.0603739	0.993112	3595.98	-0.845053	1.33737e-16	2.0969e-13	3228.17	-1.06346	1.06676e-19	4.57755e-17	3728.49	0.200966	0.400289	0.99893	3985.74	0.188696	0.34467	0.999217	3803.64
B430305J03Rik	2.16414	-5.38462	0.105876	0.255945	0	NA	NA	NA	6.03469	-7.33148	7.30535e-05	0.00138174	0	NA	NA	NA	5.14265	-5.96851	0.0137362	0.337368	19.8437	2.01661	0.515176	0.928877	4.7379	-5.7386	0.0230435	0.222862	16.5433	7.9931	5.69027e-08	3.22866e-05	0	NA	NA	NA	15.0758	-7.77087	3.75374e-07	1.69943e-05	0	NA	NA	NA	0	NA	NA	NA	0
B4galnt1	399.053	1.23765	0.000471077	0.0038355	337.508	0.885885	0.0424001	0.194178	384.366	0.786161	0.0192125	0.101114	567.377	1.3613	0.000227374	0.00219624	274.506	0.164828	0.567882	0.996546	251.517	0.374726	0.279602	0.832894	266.45	0.299189	0.28398	0.731697	305.584	0.215495	0.463701	0.999674	313.847	0.126612	0.587518	0.858522	293.174	-0.0847614	0.754344	0.911038	397.823	-0.160507	0.643967	0.99893	428.533	-0.0619017	0.804057	0.999217	548.942
B4galnt2	563.36	-1.28287	0.000333099	0.00289699	408.47	-0.673815	0.285011	0.59513	254.204	-0.449096	0.234306	0.541757	628.398	-0.40302	0.279516	0.513471	985.669	-0.858306	0.0012726	0.0822048	817.057	-1.51248	1.11549e-07	1.68045e-05	1020.61	-0.434497	0.0407494	0.298032	593.136	-0.647852	0.0546906	0.976709	845.916	0.414355	0.075392	0.320204	667.838	1.06816	2.92786e-06	0.00010051	334.971	-0.222291	0.626633	0.99893	305.571	-0.662157	0.0144497	0.673585	473.978
B4galnt3	1264.42	-0.975492	0.00439181	0.022484	1226.26	-1.09329	0.00375801	0.0392178	889.993	-1.1418	2.06167e-05	0.000498964	1047.34	-0.620181	0.0396428	0.131216	2477.4	-0.0646338	0.661639	0.996546	2079.75	-0.215539	0.16458	0.702717	1973.16	-0.547253	0.00116009	0.0365939	2302.92	-0.144703	0.328101	0.999674	2144.41	-0.489606	0.00291381	0.0393045	1725.68	-0.341367	0.0597357	0.244107	840.335	-0.161015	0.640031	0.99893	820.931	-0.367882	0.135488	0.999217	913.69
B4galt2	92.3568	-0.665636	0.20987	0.414494	64.3011	-1.65112	0.0745594	0.276828	76.5786	-0.834847	0.0607333	0.228124	71.3626	-1.70112	0.00779739	0.0377201	155.319	-0.127822	0.685408	0.996546	141.325	0.0077093	0.982968	0.99626	158.903	0.157569	0.572145	0.888736	152.534	0.142051	0.703096	0.999674	169.796	0.277145	0.332597	0.699407	156.692	0.139602	0.656816	0.87447	55.8847	-1.11577	0.105223	0.99893	70.2367	-0.164686	0.672806	0.999217	59.1146
B4galt3	966.83	0.445172	0.0257559	0.0897385	975.015	0.477025	0.0475619	0.208947	988.048	0.495012	0.00377446	0.0303691	1040.55	0.42484	0.00195246	0.0127465	1008.56	0.0698403	0.707695	0.996546	870.251	0.0618425	0.763658	0.96659	922.349	0.037925	0.823153	0.957803	1020.17	-0.00211009	0.990887	0.999674	1053.48	-0.0394878	0.794088	0.938547	916.857	-0.0339152	0.816539	0.941358	943.092	0.12097	0.491406	0.99893	1006.05	0.123156	0.317446	0.999217	1026.64
B4galt4	939.467	-0.550259	0.00269783	0.0152729	912.022	-0.438152	0.0593351	0.240408	917.842	-0.313611	0.150172	0.416603	1018.23	-0.379518	0.140558	0.327671	1504.08	-0.129739	0.386222	0.994019	1340.84	-0.067608	0.707638	0.960855	1421.8	-0.0626648	0.636544	0.914091	1448.09	0.0681284	0.72005	0.999674	1517.03	0.0589773	0.672865	0.895274	1354.71	-0.0048923	0.976233	0.992069	732.252	0.00163672	0.992807	0.999096	823.476	0.1812	0.197497	0.999217	850.913
B4galt5	1011.5	-0.911547	7.7777e-07	1.91493e-05	1002.66	-0.761369	0.00242979	0.0290937	892.062	-0.494633	0.0165022	0.0901549	908.441	-0.715753	0.000262247	0.00246584	1875.4	-0.151145	0.377416	0.990573	1585.92	-0.299399	0.0579052	0.447874	1638.17	-0.329396	0.0166782	0.187422	1690.82	-0.142217	0.460647	0.999674	1726.81	-0.185684	0.23954	0.600263	1427.18	-0.0395969	0.753275	0.910359	717.921	0.0201977	0.909008	0.99893	789.215	0.129125	0.349542	0.999217	760.05
B4galt6	1448.78	0.651507	0.0544498	0.157717	1852.48	0.868016	0.00198288	0.0252491	2375.77	0.417329	0.0418866	0.177225	1488.57	1.05611	4.26388e-08	1.44081e-06	1464.35	0.290644	0.0330544	0.507877	1585.28	0.97155	1.12559e-11	3.93636e-09	1073.59	-0.391752	0.00514523	0.0923955	1981.64	0.686823	3.01507e-08	1.76107e-05	1349.81	-0.689837	9.23432e-08	1.37928e-05	1477.43	-1.37278	3.00709e-27	2.82653e-24	1643.73	0.533363	0.0771112	0.99893	1991.73	0.753885	0.000847269	0.158591	1580.26
Babam1	1587.65	0.515245	0.000320989	0.00282055	1562.37	0.479689	0.0309398	0.158879	1578.32	0.386879	0.0538009	0.209666	1687.17	0.330866	0.0503169	0.157014	1604.87	0.0843962	0.531165	0.996546	1419.8	0.164629	0.302535	0.848965	1518.14	0.147921	0.269251	0.719238	1673.54	0.0860033	0.500151	0.999674	1741.9	0.0556151	0.635681	0.876786	1563.64	-0.0265256	0.84044	0.950779	1545.11	0.0688524	0.661443	0.99893	1627.86	0.0493334	0.680299	0.999217	1671.8
Bace1	352.865	-1.42114	1.91513e-13	4.38672e-11	362.039	-1.3725	0.00425874	0.0427536	282.974	-1.18871	2.63639e-06	9.03242e-05	341.317	-1.19572	5.63632e-05	0.000697579	804.678	-0.105214	0.528822	0.996546	681.217	-0.235529	0.242309	0.7997	719.419	-0.208758	0.23024	0.67847	741.162	-0.124593	0.388372	0.999674	772.179	-0.110703	0.442998	0.777692	645.959	0.017846	0.914781	0.969965	210.028	-0.0384374	0.907985	0.99893	224.72	0.00678724	0.966087	0.999217	238.321
Bace2	909.019	0.460896	0.0369076	0.117875	788.869	-0.569932	0.00030839	0.00698507	996.544	-0.479177	0.0181637	0.097185	921.325	0.398729	0.206158	0.422665	1112.56	0.507288	0.000682914	0.0553959	1096.67	0.950406	8.78307e-08	1.34381e-05	844.283	-0.0181387	0.923745	0.986065	1480.3	0.449183	0.00184377	0.180934	1142.33	-0.533299	0.00162589	0.0265903	1132.8	-0.978403	1.22973e-06	4.81618e-05	763.665	-0.502668	0.00583909	0.713638	916.043	0.0242359	0.875557	0.999217	934.964
Bad	984.794	0.845469	6.44281e-05	0.000759648	785.296	0.485755	0.0190415	0.115806	897.335	0.749677	0.000163778	0.00263098	1065.23	0.497257	0.0217012	0.0825955	815.045	0.0471209	0.790693	0.996546	696.529	-0.000758269	0.997155	0.998991	830.144	0.309804	0.0754495	0.408609	809.413	-0.0417282	0.767262	0.999674	939.443	0.25557	0.0529167	0.259161	826.046	0.301552	0.0356825	0.174255	913.021	-0.296097	0.1042	0.99893	1006.66	-0.0872676	0.5429	0.999217	1081.79
Bag1	5458.64	0.932279	9.31855e-09	4.45934e-07	5758.12	0.671706	0.00446384	0.0441587	5628.33	0.517717	0.0107749	0.0659286	6125.21	0.220245	0.257428	0.488444	4881.66	0.389779	0.012954	0.329914	4209.12	0.449529	0.014046	0.204822	5031.23	0.655326	1.40282e-05	0.00170215	5575.39	0.065559	0.595217	0.999674	6287.16	0.258032	0.0149736	0.117134	5679.58	0.196538	0.0847625	0.305315	5729.94	0.146261	0.370955	0.99893	5897.32	0.044339	0.710298	0.999217	6015.45
Bag3	1785.2	0.364623	0.0909129	0.229403	1679.2	0.385449	0.138138	0.398873	1750.37	0.287895	0.133374	0.387024	1739.58	0.472041	0.000452781	0.00388896	1878.2	-0.0309912	0.845177	0.996546	1703.16	0.112654	0.539532	0.933141	1638.64	-0.205705	0.189006	0.628639	1916.78	0.149371	0.188145	0.999674	1807.19	-0.182423	0.107502	0.39208	1630.79	-0.327733	0.00476425	0.0415011	1667.46	0.0111002	0.956572	0.99893	1785.71	0.0482343	0.73495	0.999217	1793.86
Bahcc1	385.232	-0.884934	3.13577e-07	8.74499e-06	393.05	-1.28434	0.00260156	0.0306026	329.224	-0.982754	4.2751e-05	0.000900216	372.926	-0.654548	0.000419673	0.00365037	782.776	0.142072	0.39079	0.995264	649.338	0.0128001	0.950149	0.991152	633.924	-0.247729	0.217051	0.663994	785.541	-0.123728	0.421793	0.999674	746.959	-0.39725	0.0232336	0.153948	610.081	-0.270577	0.209774	0.524076	258.257	-0.236095	0.415592	0.99893	282.511	-0.0723934	0.614724	0.999217	304.532
Baiap2	644.55	1.40228	1.749e-07	5.30581e-06	794.742	1.01264	0.00161543	0.0220985	895.281	0.381213	0.0417895	0.176987	769.472	1.1546	4.65949e-08	1.54652e-06	508.949	0.764145	0.00107364	0.0739884	542.487	1.39804	3.70874e-09	7.33655e-07	400.854	0.375095	0.0889412	0.444999	774.639	0.639061	0.00357052	0.27698	582.959	-0.397368	0.0411321	0.223224	624.082	-1.03211	4.55079e-10	4.02816e-08	760.367	0.395224	0.109871	0.99893	827.524	0.389282	0.0184239	0.739031	796.116
Baiap2l1	4500.58	0.177512	0.315219	0.537611	4562	0.0875204	0.65797	0.86647	4797.18	0.0642442	0.712178	0.903356	4805.3	0.282048	0.065514	0.18919	5539.17	0.128316	0.368543	0.986126	4979.62	0.270486	0.0707514	0.488558	4780.69	-0.068613	0.615069	0.908896	5967.29	0.148795	0.25367	0.999674	5589.58	-0.204501	0.104776	0.38586	5035.19	-0.348501	0.0033256	0.0314756	4137.73	0.0614268	0.692244	0.99893	4567.05	0.17096	0.162177	0.999217	4615.06
Bak1	3582.23	0.952486	0.000167039	0.00165787	3693.5	0.914943	2.81452e-05	0.00121523	3853.36	0.794575	9.52942e-06	0.000267736	4014.47	0.844189	7.72104e-08	2.44044e-06	2938.51	0.192574	0.165406	0.868044	2593.95	0.288392	0.059154	0.453059	2687.21	0.162575	0.261438	0.710678	3188.69	0.102079	0.413907	0.999674	3200.64	-0.037671	0.77599	0.932696	2868.66	-0.134898	0.337866	0.669391	3788.57	0.178072	0.41543	0.99893	4009.35	0.143247	0.390976	0.999217	4120.94
Bambi	190.933	0.476675	0.203079	0.405465	203.269	0.532268	0.329538	0.642348	265.841	0.538502	0.220316	0.522715	230.354	0.99891	0.000294659	0.0027257	200.344	0.137258	0.706859	0.996546	193.187	0.498138	0.269266	0.824213	162.755	-0.248033	0.519225	0.867701	231.338	0.368446	0.183739	0.999674	191.155	-0.39252	0.105119	0.386346	184.224	-0.756098	0.0101922	0.0728136	191.521	0.214067	0.579157	0.99893	237.119	0.571577	0.0365163	0.892712	224.658
Banf1	2260.78	1.40316	1.31905e-10	1.15906e-08	2232.9	1.29642	2.67299e-06	0.000197211	2521.39	1.19629	2.39934e-09	2.45472e-07	2562.38	1.17339	2.66566e-06	5.42237e-05	1432.85	0.219581	0.157233	0.856761	1285.33	0.368843	0.0189705	0.244259	1357.14	0.282421	0.0375238	0.284238	1593.4	0.155257	0.346145	0.999674	1625.51	0.0553785	0.694154	0.904852	1488.54	-0.0957465	0.46383	0.770969	2471.39	0.133955	0.538531	0.99893	2677.89	0.175856	0.252841	0.999217	2718.37
Barx2	152.68	2.41776	1.19476e-07	3.84956e-06	136.374	1.04425	0.00284812	0.0324565	175.832	1.70042	1.73075e-06	6.35142e-05	170.339	1.62129	0.00224485	0.0142472	77.4742	1.19095	0.023592	0.443295	54.79	0.874548	0.209776	0.765304	59.4668	0.780819	0.171315	0.602467	98.3197	-0.315544	0.384053	0.999674	97.5039	-0.417822	0.205528	0.554897	75.2728	-0.099678	0.806756	0.936313	165.101	-0.162325	0.591939	0.99893	192.699	0.167744	0.498847	0.999217	190.873
Batf	15.9874	3.39778	5.29727e-05	0.0006482	12.1045	1.75784	0.105184	0.339614	9.31348	2.07198	0.0516048	0.204172	11.7789	1.01324	0.313578	0.551298	4.49591	1.30462	0.412044	0.996546	2.61489	0.480417	0.839463	0.975814	4.97381	1.64902	0.31092	0.751941	5.23441	-0.824031	0.530928	0.999674	7.5091	0.337386	0.763453	0.931278	5.72075	1.16536	0.437317	0.752261	17.2463	-0.316552	0.615332	0.99893	15.3177	-0.839171	0.083168	0.999217	16.3506
Batf2	811.919	0.537989	0.0166565	0.0643716	822.47	0.841305	0.00234199	0.0282956	797.28	0.375869	0.159758	0.432128	806.312	0.148758	0.466255	0.688359	755.825	-0.1181	0.493074	0.996546	718.847	0.176545	0.342656	0.870283	784.351	0.210743	0.247728	0.69587	782.892	0.30124	0.0793733	0.999674	843.527	0.320906	0.0703406	0.307965	812.77	0.0250673	0.896717	0.962886	822.741	0.208191	0.339287	0.99893	827.614	0.0267353	0.88175	0.999217	814.599
Batf3	18.1989	1.94118	0.0186251	0.0699174	24.9505	2.56215	0.0211839	0.124489	22.4368	2.37437	0.00676672	0.0468307	28.5509	1.14831	0.146317	0.336514	7.83207	0.0831598	0.943233	0.997153	6.38563	-0.123632	0.936816	0.989919	11.9062	1.24579	0.327204	0.765217	7.51636	-0.193552	0.885654	0.999674	13.4811	1.15436	0.322375	0.689859	12.2928	1.36384	0.386924	0.714082	25.0153	0.724997	0.354514	0.99893	23.923	0.34655	0.511431	0.999217	26.8369
Bax	1068.85	0.963987	8.68792e-06	0.000145055	964.424	0.532869	0.0181348	0.112013	1116.42	0.737873	7.64973e-06	0.000221372	1172.65	0.374104	0.060441	0.179001	903.084	0.291216	0.136752	0.831743	772.342	0.306475	0.190261	0.738183	916.993	0.528212	0.00735992	0.115253	988.04	0.0225383	0.880941	0.999674	1116.23	0.229898	0.111622	0.399648	994.938	0.212217	0.188051	0.492084	1047.91	-0.12389	0.501005	0.99893	1177.3	0.0885846	0.487194	0.999217	1179.84
Baz1a	684.242	0.598637	0.06355	0.176263	660.994	0.708541	0.0887447	0.308172	670.467	0.512867	0.0521709	0.205808	725.513	1.08842	0.000287629	0.00267029	632.705	-0.0366728	0.847427	0.996546	573.919	0.105033	0.582704	0.93856	518.472	-0.416199	0.0315249	0.259782	644.089	0.147813	0.476161	0.999674	570.104	-0.387194	0.0528355	0.258994	508.786	-0.530983	0.0100657	0.0721973	675.542	0.0977825	0.772511	0.99893	704.175	0.035494	0.876314	0.999217	757.508
Baz2a	2589.56	-0.559353	0.00385981	0.020267	2727.19	-0.394578	0.0513225	0.219369	2278.13	-0.46217	0.0122748	0.0724085	2543.3	-0.158031	0.374987	0.611739	4287.61	-0.0406507	0.759512	0.996546	3666.67	-0.110847	0.462413	0.918264	3567.46	-0.369069	0.00437974	0.0836933	4105.99	-0.0637188	0.533439	0.999674	3918.22	-0.335635	0.000995857	0.0187088	3274.07	-0.26748	0.00834186	0.062537	2090.19	0.145317	0.402488	0.99893	2119.24	-0.00185859	0.989057	0.999308	2272.19
Baz2b	764.182	-0.707629	0.00131425	0.00871008	823.491	-0.485832	0.0868377	0.304772	665.347	-0.557718	0.0253802	0.124059	741.357	-0.455197	0.00919691	0.0429043	1346.48	-0.0522371	0.748252	0.996546	1144.23	-0.150719	0.429248	0.913065	1159.01	-0.271945	0.0874035	0.440761	1274.52	-0.0917692	0.534466	0.999674	1267.79	-0.226939	0.0803309	0.332537	1059.8	-0.131194	0.349795	0.680781	602.687	0.188897	0.404363	0.99893	605.701	0.0105201	0.951158	0.999217	634.033
Bbip1	657.929	0.670728	9.96512e-06	0.000163145	635.865	0.544975	0.00720527	0.0616983	627.369	0.707621	5.36202e-06	0.000163829	682.215	0.39777	0.0182478	0.0725427	621.643	0.137774	0.40793	0.996546	508.624	-0.0436621	0.829672	0.975814	584.795	0.184381	0.268025	0.718519	614.518	-0.176084	0.282288	0.999674	682.797	0.0388262	0.792598	0.938174	571.142	0.21857	0.19963	0.509517	647.536	0.0311208	0.830016	0.99893	678.72	0.00490556	0.960425	0.999217	694.38
Bbs1	55.1722	-1.03939	0.0327096	0.107795	52.2626	-1.01799	0.226462	0.528201	44.4162	-1.44216	0.0513478	0.203632	61.6524	-1.14349	0.00946827	0.0438417	107.098	-0.166964	0.601066	0.996546	102.214	0.134004	0.731092	0.961423	111.449	0.172416	0.622768	0.910759	109.116	0.308615	0.326995	0.999674	117.921	0.332098	0.295613	0.663638	113.883	0.0297067	0.938421	0.979768	36.4475	-0.136165	0.828579	0.99893	36.4206	-0.264495	0.57944	0.999217	43.0623
Bbs2	157.276	-0.845054	0.00696316	0.0324756	156.442	-0.368083	0.286803	0.597349	123.283	-0.535431	0.10465	0.329689	142.548	-0.714697	0.0063472	0.0322301	269.384	-0.31904	0.243012	0.947827	234.54	-0.406243	0.204815	0.75804	252.059	-0.280145	0.320679	0.759951	232.014	-0.0812606	0.778265	0.999674	250.534	0.0317656	0.902726	0.971694	214.656	0.115921	0.70027	0.897958	119.466	0.17514	0.545131	0.99893	116.491	-0.0845702	0.714038	0.999217	120.043
Bbs4	106.13	-0.0563829	0.85007	0.92319	104.299	-0.680961	0.040154	0.187267	97.5041	-0.127694	0.751649	0.913399	119.898	-1.21068	5.22851e-05	0.000657403	160.312	0.3564	0.199873	0.912567	123.442	0.0406074	0.919039	0.987711	182.858	0.85802	0.00177518	0.0482938	164.036	-0.30699	0.347424	0.999674	224.182	0.493865	0.0308605	0.187635	189.684	0.805922	0.0133581	0.087972	86.6343	-0.253422	0.36787	0.99893	96.6126	-0.0240328	0.920856	0.999217	92.7154
Bbs9	95.1695	-0.929866	0.00291117	0.0162506	80.0328	-0.390505	0.481098	0.764669	66.583	-0.759677	0.0533336	0.208729	72.7743	-0.773717	0.185089	0.393501	155.411	-0.594309	0.0515543	0.617041	145.043	-0.456101	0.20287	0.756243	146.204	-0.537085	0.0862119	0.438194	127.573	0.143836	0.643143	0.999674	130.307	0.0505123	0.862728	0.956571	119.036	-0.0901079	0.78571	0.926803	66.3549	-0.0370822	0.92324	0.99893	64.563	-0.273161	0.269826	0.999217	65.4385
Bbx	431.935	-1.03649	1.14825e-06	2.66608e-05	442.497	-0.810811	0.00363755	0.0384404	321.782	-0.538083	0.134562	0.389125	373.728	-0.762437	0.00033332	0.00302342	842.205	-0.150273	0.349466	0.985143	667.416	-0.583772	0.00237123	0.0622638	714.629	-0.425209	0.00992532	0.136439	708.258	-0.42731	0.00522791	0.342644	752.246	-0.28231	0.0539549	0.261727	569.928	0.149102	0.375949	0.704765	301.854	0.0940641	0.670866	0.99893	302.875	-0.0751843	0.729487	0.999217	310.922
BC003965	667.551	0.705722	0.000252792	0.00233855	587.434	0.756483	0.00091064	0.0148696	582.254	0.473462	0.0276897	0.132415	705.175	0.351063	0.0417588	0.13657	564.801	-0.121818	0.542977	0.996546	519.944	0.0585766	0.802343	0.973049	601.798	0.278213	0.14457	0.558458	564.365	0.186158	0.335125	0.999674	646.604	0.392718	0.0162899	0.123776	606.684	0.210553	0.24053	0.564611	645.578	-0.0526628	0.753157	0.99893	653.519	-0.162754	0.224523	0.999217	710.467
BC005624	856.859	0.796807	7.89999e-07	1.94035e-05	865.768	0.333661	0.170132	0.447941	898.071	0.551286	0.00176394	0.0171213	934.559	0.385735	0.0211154	0.0809661	849.486	0.450433	0.00637442	0.22211	688.089	0.331583	0.0719079	0.491426	760.706	0.369698	0.0176766	0.193796	940.4	-0.112367	0.50824	0.999674	984.439	-0.0877787	0.553107	0.83972	827.209	0.0284982	0.851728	0.952833	851.087	0.00822519	0.960795	0.99893	927.462	0.0976987	0.387711	0.999217	934.801
BC016579	690.562	0.692724	0.000654157	0.00500775	724.481	0.604392	0.0385739	0.182614	691.846	0.384776	0.0799541	0.275372	720.536	0.306927	0.191141	0.40281	667.059	0.230321	0.175218	0.882911	586.638	0.321794	0.132256	0.645107	629.131	0.282219	0.116673	0.504495	731.638	0.0986106	0.578926	0.999674	756.547	0.0447983	0.774456	0.932195	680.431	-0.0488719	0.799963	0.933007	706.216	0.163471	0.44903	0.99893	719.059	0.0260196	0.85836	0.999217	726.513
BC017158	558.064	-0.255716	0.169118	0.358532	542.223	-0.404672	0.109746	0.348424	447.296	-0.692517	0.000171384	0.00272079	552.264	-0.496563	0.0276839	0.0996088	829.573	0.0535656	0.731028	0.996546	733.429	0.125442	0.483331	0.924281	775.244	0.0826805	0.620907	0.910237	853.752	0.0776735	0.587561	0.999674	880.496	0.021709	0.886797	0.966773	786.986	-0.052044	0.761541	0.914971	454.847	-0.0749142	0.692708	0.99893	444.106	-0.299324	0.020688	0.76935	489.838
BC024139	42.5164	-1.18893	0.111585	0.265682	26.1082	-2.43462	0.0142515	0.0959858	30.2289	-1.74382	0.000166161	0.0026608	49.1911	-2.29733	4.0098e-06	7.68482e-05	81.2693	-0.402211	0.304467	0.972562	81.2228	0.0365514	0.933351	0.989315	111.727	0.691057	0.0333231	0.268334	79.302	0.444893	0.293905	0.999674	113.005	1.08776	0.000815932	0.0164008	114.915	0.646883	0.0595751	0.243771	20.736	-1.64578	0.055651	0.99893	25.0191	-0.519803	0.328148	0.999217	26.8517
BC025920	37.7954	-0.691653	0.0786471	0.206931	51.4186	-0.225537	0.768332	0.91093	32.8425	-1.01442	0.0404658	0.172753	47.7553	-1.35487	0.00161887	0.0109192	70.7791	0.138792	0.746236	0.996546	61.4406	0.170998	0.745344	0.962002	80.5525	0.67044	0.125504	0.523149	74.161	0.0383244	0.924663	0.999674	93.4393	0.524183	0.162527	0.491851	85.1897	0.490249	0.274458	0.604027	34.4882	0.624052	0.237968	0.99893	28.6338	-0.14306	0.633856	0.999217	31.8687
BC029722	342.442	0.712149	0.00113289	0.00774746	317.853	0.00716794	0.98314	0.993637	306.906	0.170276	0.341987	0.66382	376.037	-0.105112	0.6516	0.817666	359.276	0.475648	0.0316369	0.499222	290.568	0.356995	0.190019	0.738068	362.984	0.688139	0.0018913	0.0503447	400.608	-0.11237	0.550499	0.999674	465.147	0.205118	0.236546	0.596697	400.628	0.321597	0.104118	0.345876	318.327	-0.21368	0.368951	0.99893	334.253	-0.175186	0.181796	0.999217	358.016
BC031181	2069.33	0.746097	9.33237e-05	0.00103962	1903.51	0.566561	0.0400433	0.186968	2019.18	0.648018	0.00578185	0.041674	2049.58	0.528857	0.0123914	0.0541433	1856.53	0.11162	0.409873	0.996546	1596.6	0.102564	0.47616	0.924281	1693.72	0.0744934	0.575315	0.890681	1904.83	-0.00270089	0.984072	0.999674	1964.1	-0.0451121	0.731121	0.916399	1707.25	-0.0378067	0.775193	0.921113	2013.79	-0.0473183	0.821712	0.99893	2163.62	0.0166552	0.915569	0.999217	2162.93
BC034090	41.0086	-1.10674	0.0503573	0.149181	29.672	-2.53912	0.071533	0.269178	32.8847	-0.179612	0.775421	0.923386	42.9007	-1.72556	1.00582e-05	0.000164004	83.8654	-0.0868825	0.824622	0.996546	62.4188	-0.778031	0.191325	0.739172	90.7273	0.345805	0.368578	0.794789	68.0989	-0.680418	0.181425	0.999674	98.5648	0.426099	0.173426	0.507141	77.3132	1.11105	0.0244632	0.134845	20.6397	-1.50387	0.107183	0.99893	30.5456	0.146781	0.73246	0.999217	27.7901
Bcam	348.61	0.159902	0.717162	0.849461	277.48	-0.819467	0.00273077	0.0315857	301.626	-0.13253	0.756487	0.916627	367.997	-0.783962	0.0225587	0.085134	457.772	0.283615	0.176248	0.884614	370.928	0.11809	0.64894	0.954869	493.785	0.666621	0.00129035	0.0391419	475.867	-0.158292	0.360774	0.999674	596.839	0.375709	0.0174887	0.129622	515.487	0.538618	0.00305458	0.0295996	270.513	-0.692813	0.0708091	0.99893	314.818	-0.172304	0.615771	0.999217	318.797
Bcap31	3956.4	0.399489	0.00236101	0.0137676	4035.93	0.510256	0.0517739	0.22054	4177.21	0.405568	0.017855	0.0959396	4299.82	0.29756	0.0759904	0.211176	4169.35	0.0236656	0.850333	0.996546	3746.04	0.145408	0.274208	0.827893	3982.36	0.115765	0.299194	0.743599	4309.89	0.128061	0.309697	0.999674	4478.8	0.0840828	0.449536	0.782042	4072.71	-0.0394048	0.705931	0.898321	3875.85	0.155872	0.377731	0.99893	4154.56	0.164482	0.112467	0.999217	4171.54
Bcar3	1786.01	0.715798	0.000184057	0.00180048	1790.16	0.529683	0.0313143	0.159917	1910.85	0.608604	9.69009e-06	0.000271671	1879.85	0.271782	0.013955	0.0593104	1707.55	0.235236	0.18695	0.89684	1463.14	0.243168	0.207341	0.761893	1643.41	0.341329	0.0296937	0.253557	1832.52	0.0145989	0.934232	0.999674	1976.71	0.0986605	0.486721	0.806139	1743.68	0.0875528	0.492058	0.786266	1784.76	0.0737109	0.672527	0.99893	1949.36	0.151458	0.163956	0.999217	1885.37
Bcas1	2207.27	0.212236	0.306634	0.528227	2264.81	-0.728694	0.00291299	0.0330197	2140.61	-0.701631	0.00301538	0.0256219	2120.14	-0.0253105	0.915326	0.958773	3256.89	0.640092	0.000378657	0.036787	2810.67	0.744745	0.000324901	0.0148319	2389.59	0.0416333	0.816012	0.957803	4047.62	0.110845	0.5331	0.999674	3401.32	-0.605446	5.49792e-05	0.00228517	2959.69	-0.711798	1.85035e-05	0.000483123	1874.45	-0.281949	0.131828	0.99893	2012.04	-0.157737	0.299744	0.999217	2094.53
Bcas2	1408.07	0.408439	0.0267817	0.092726	1298.02	0.301847	0.161593	0.435631	1323.17	0.621253	5.19837e-07	2.39326e-05	1436.42	0.339593	0.0242538	0.0899122	1479.35	0.028318	0.849833	0.996546	1207.23	-0.199249	0.273679	0.827684	1353.24	-0.00192584	0.990145	0.998295	1392.58	-0.220738	0.106771	0.999674	1524.67	-0.0383166	0.769345	0.931278	1250.52	0.18689	0.223524	0.543367	1303.02	-0.0564237	0.741732	0.99893	1409.14	0.0278879	0.794471	0.999217	1440.65
Bcas3	380.861	-0.722839	0.00579757	0.0280468	400.109	-0.551996	0.162873	0.437446	334.277	-0.536274	0.0186453	0.0988996	387.046	-0.397939	0.178806	0.38504	672.317	-0.0644096	0.74709	0.996546	571.621	-0.165132	0.468963	0.921643	584.425	-0.252355	0.179276	0.614831	633.7	-0.0944192	0.694206	0.999674	636.688	-0.194881	0.307635	0.674092	533.448	-0.0966592	0.654055	0.872441	294.283	0.122671	0.682438	0.99893	303.198	0.0322093	0.859052	0.999217	325.949
Bccip	995.583	0.545749	0.00689794	0.0322378	1026.88	0.84196	0.000420121	0.00865604	972.138	0.541948	0.00225932	0.0205481	1113.68	0.46179	0.00392638	0.0221919	932.861	-0.0841572	0.616864	0.996546	842.345	0.0333933	0.856653	0.976628	933.982	0.141865	0.38248	0.800323	927.189	0.123867	0.464393	0.999674	1013.2	0.218222	0.155675	0.479372	927.173	0.0986951	0.533567	0.807737	1017.24	0.234424	0.205581	0.99893	1021.37	0.0439741	0.739593	0.999217	1089.28
Bcdin3d	165.189	0.209499	0.428039	0.642704	194.78	0.519618	0.142499	0.405968	170.167	0.670893	0.00416588	0.0327154	207.354	0.087881	0.653347	0.818383	196.28	0.0776022	0.791717	0.996546	155.052	-0.262966	0.483773	0.924281	199.993	0.338998	0.241983	0.68934	182.83	-0.337084	0.201292	0.999674	228.517	0.251777	0.255731	0.620407	188.123	0.592948	0.0264959	0.141543	169.473	0.409235	0.0994304	0.99893	171.139	0.211423	0.158331	0.999217	182.707
Bche	388.093	-1.21308	4.93261e-07	1.28911e-05	417.081	-1.22763	0.00010141	0.0031261	323.213	-0.952432	0.00147204	0.014828	382.54	-0.991349	3.45598e-06	6.7622e-05	853.976	0.00587604	0.972196	0.999509	697.278	-0.229886	0.267037	0.821565	738.537	-0.194002	0.293019	0.73942	796.376	-0.230259	0.120083	0.999674	825.697	-0.207461	0.177198	0.513004	665.147	0.0261326	0.887143	0.960663	251.991	0.0069422	0.978799	0.99893	268.549	0.0411596	0.839312	0.999217	282.807
Bcl10	1806.35	0.567427	0.000108047	0.00116358	1885.61	0.497402	0.0186173	0.114184	2039.46	0.397393	0.0129314	0.075252	2032.18	0.593287	6.87788e-06	0.000120158	1848.94	0.199307	0.160383	0.860941	1677.69	0.381876	0.0212255	0.262305	1626.5	0.0611677	0.659311	0.916994	2063.3	0.188561	0.163238	0.999674	1946.18	-0.145671	0.219082	0.57486	1781.42	-0.329962	0.0106136	0.0747535	1809.62	0.150435	0.300537	0.99893	1987.19	0.224759	0.0203549	0.765651	2005.32
Bcl11b	355.693	-0.77335	0.00093714	0.00666128	377.201	-0.525617	0.127747	0.380635	275.296	-0.448632	0.128291	0.377074	351.883	-0.4019	0.207572	0.424799	635.078	-0.0961772	0.634072	0.996546	509.998	-0.44169	0.0704987	0.487516	546.222	-0.318346	0.116272	0.503511	556.162	-0.339353	0.0581185	0.984984	588.128	-0.230032	0.155888	0.479511	458.618	0.113491	0.536187	0.809361	274.164	0.174559	0.490275	0.99893	266.074	-0.103181	0.577511	0.999217	297.535
Bcl2	260.803	-0.632367	0.00112703	0.0077151	268.943	-0.0749613	0.799954	0.926768	199.757	-0.298593	0.421461	0.734084	254.93	-0.39146	0.0331815	0.11467	409.414	-0.307437	0.118482	0.804847	348.854	-0.482813	0.0444085	0.393666	384.505	-0.25788	0.202419	0.645703	345.763	-0.169161	0.374832	0.999674	384.132	0.0415789	0.817642	0.947625	321.724	0.214941	0.307577	0.639039	214.716	0.271383	0.1955	0.99893	200.371	-0.135209	0.519515	0.999217	220.699
Bcl2a1a	16.1799	2.15849	0.000878167	0.00632814	21.0822	2.23924	0.0150518	0.0991026	12.1399	0.965181	0.456237	0.760065	20.9166	0.440698	0.459675	0.683367	7.13744	0.491621	0.703408	0.996546	6.38688	0.684489	0.63119	0.950836	12.0632	1.77234	0.0804691	0.423423	8.73139	0.200683	0.875162	0.999674	14.7005	1.27848	0.183949	0.523073	14.322	1.07703	0.277818	0.607225	21.5162	0.583582	0.24139	0.99893	16.1925	-0.495335	0.425339	0.999217	20.4503
Bcl2a1b	52.1478	1.67915	0.000452905	0.00371846	32.2543	0.64494	0.418784	0.721171	40.1827	1.17198	0.0683517	0.247338	62.7614	0.911434	0.0438346	0.141645	28.7124	0.289817	0.635418	0.996546	23.007	0.103763	0.904218	0.984602	33.2558	0.841306	0.168147	0.597663	29.6846	-0.174439	0.803958	0.999674	40.0875	0.54439	0.29092	0.658564	34.824	0.722865	0.314986	0.647018	47.6062	-0.715906	0.173126	0.99893	52.281	-0.387374	0.276512	0.999217	64.512
Bcl2a1d	34.8836	1.87689	0.000906371	0.00649009	18.8604	2.35136	0.0981627	0.326688	28.7587	2.82271	0.000105734	0.00187882	55.277	2.17227	0.000137849	0.00145684	11.1133	-1.11191	0.273604	0.960615	10.2317	-1.18999	0.342175	0.870283	15.6259	0.285366	0.734393	0.941	6.75073	-0.0704286	0.957025	0.999674	13.163	1.38359	0.112727	0.401711	12.394	1.45758	0.161279	0.451558	32.8578	-0.618773	0.420231	0.99893	37.4525	-0.205531	0.574905	0.999217	53.8797
Bcl2l1	1321.39	0.921619	0.00216708	0.0128912	1423.73	1.10968	0.00422893	0.0425719	1552.12	0.790983	0.000680766	0.00814547	1452.38	0.883062	9.43707e-12	8.21545e-10	1059.25	0.081169	0.620184	0.996546	1006.63	0.39222	0.0438617	0.391516	978.08	0.0771341	0.648228	0.916272	1182.44	0.316351	0.0279286	0.812057	1121.56	-0.0118004	0.931535	0.980093	1075	-0.324493	0.0392911	0.185463	1438.3	0.292647	0.355559	0.99893	1546.74	0.276668	0.176182	0.999217	1504.14
Bcl2l11	253.138	-0.738193	0.00365151	0.019441	270.491	-0.564915	0.0593521	0.240428	221.694	-0.572457	0.0349488	0.156248	241.038	-0.411172	0.0547493	0.166896	453.606	-0.0438246	0.865344	0.996546	384.003	-0.152151	0.597925	0.93958	380.003	-0.348677	0.171903	0.603181	429.635	-0.10084	0.691573	0.999674	417.154	-0.311303	0.168691	0.500971	344.958	-0.206507	0.373998	0.703348	196.175	0.148346	0.501956	0.99893	200.259	0.0244414	0.891241	0.999217	208.36
Bcl2l13	1024.2	-0.129296	0.519751	0.715626	1032.52	-0.180384	0.431025	0.730085	926.157	-0.236704	0.183983	0.470514	991.989	0.189943	0.379354	0.616502	1437.85	0.0643098	0.647563	0.996546	1238.43	0.048182	0.757171	0.964008	1156.72	-0.359376	0.0154844	0.178976	1449.17	-0.00994027	0.942079	0.999674	1324.19	-0.431283	0.00219293	0.032495	1117.7	-0.417038	0.00601269	0.0491292	881.907	0.0359321	0.848273	0.99893	908.404	-0.045242	0.740938	0.999217	962.486
Bcl2l15	5.60031	3.02979	0.0624929	0.174041	4.69219	5.9137	0.00571656	0.0522884	6.37536	4.22471	0.0629628	0.233554	8.89369	6.23719	0.000377286	0.00334398	0.586175	-2.82627	0.478759	0.996546	0.790758	-1.0174	0.819961	0.975814	0.542118	-2.60191	0.514351	0.865773	0.206361	1.81309	0.690336	0.999674	0	NA	NA	NA	0.187685	-1.59095	0.726636	0.898321	6.57951	0.0933763	0.932155	0.99893	7.32844	0.211729	0.843345	0.999217	9.21736
Bcl3	2188.27	1.34354	1.47788e-05	0.000226357	1603.36	1.53785	0.000128701	0.00371739	1728.8	1.27283	7.17423e-05	0.00136203	2029.76	1.20842	4.16164e-05	0.000542995	1146.31	-0.458933	0.0230578	0.439866	1080.57	-0.247408	0.303575	0.849099	1191.64	-0.0867109	0.663358	0.918696	1016.42	0.216191	0.130614	0.999674	1142.07	0.364765	0.00569266	0.0623914	1079.06	0.152246	0.302349	0.632545	2152.25	-0.242801	0.449432	0.99893	2187.96	-0.305045	0.190644	0.999217	2366.08
Bcl7a	212.991	-0.588248	0.0189572	0.0709102	169.401	-0.821345	0.142523	0.405968	147.247	-0.660645	0.0075229	0.0507633	201.646	-1.01416	5.44907e-05	0.000678903	334.774	-0.236181	0.293927	0.967258	288.851	-0.332844	0.208734	0.764149	350.897	0.129193	0.531264	0.873484	296.196	-0.0901297	0.7217	0.999674	362.649	0.357942	0.0736837	0.316177	317.827	0.451918	0.0434013	0.19877	147.181	-0.452553	0.236694	0.99893	152.714	-0.397144	0.0242847	0.808611	165.064
Bcl7b	694.347	0.798844	1.24742e-06	2.84769e-05	696.41	0.463731	0.01767	0.109886	678.82	0.53193	0.014385	0.0813503	760.504	0.355133	0.065711	0.189665	661.515	0.353944	0.0311107	0.497818	542.817	0.250127	0.237908	0.792443	623.407	0.401809	0.0181005	0.19616	714.209	-0.096748	0.589091	0.999674	778.374	0.0403673	0.786019	0.935325	663.697	0.141742	0.446836	0.758784	695.217	0.0394357	0.78732	0.99893	724.729	-0.00493597	0.969031	0.999217	757.33
Bcl7c	480.599	1.31509	8.78091e-07	2.12094e-05	409.36	0.720311	0.0226669	0.129867	537.057	0.599541	0.0152919	0.0849846	518.246	0.479977	0.0694593	0.197269	340.436	0.376705	0.188363	0.897486	337.027	0.824946	0.0120472	0.185773	362.768	0.720096	0.00790742	0.11968	436.361	0.451816	0.0430557	0.91405	449.781	0.334157	0.0811793	0.334639	453.365	-0.113396	0.540631	0.811646	478.107	-0.203853	0.365997	0.99893	553.782	0.117358	0.475338	0.999217	538.654
Bcl9	405.458	-0.907247	0.000114021	0.00121253	387.489	-0.58255	0.109556	0.348096	335.621	-0.534779	0.0511516	0.203093	420.978	-0.726405	0.000829906	0.00633844	717.692	-0.292145	0.0739508	0.701335	625.869	-0.359274	0.0639505	0.471987	703.113	-0.112317	0.497964	0.857371	627.176	-0.0603656	0.695357	0.999674	709.696	0.172387	0.24699	0.609681	617.122	0.237516	0.159069	0.447928	290.808	0.0516645	0.851109	0.99893	305.441	0.0228914	0.90318	0.999217	328.695
Bcl9l	561.88	-0.571677	0.0141911	0.0567142	539.7	-0.761592	0.0216843	0.126573	498.897	-0.809381	0.00605923	0.0430435	590.531	-0.566273	0.0309623	0.108813	952.592	0.0156677	0.94049	0.996934	858.513	0.14796	0.559087	0.93791	878.763	0.00870872	0.966587	0.996224	984.5	0.139529	0.373796	0.999674	985.566	-0.0142575	0.915443	0.975739	893.758	-0.149156	0.325552	0.656929	417.905	-0.159971	0.507717	0.99893	446.645	-0.0837806	0.646395	0.999217	487.807
Bco1	57.768	-0.397271	0.326508	0.548383	61.8848	-0.341461	0.463818	0.752701	53.4752	-0.756585	0.0536432	0.209301	69.7096	-1.26413	0.00776641	0.0376138	92.1303	0.0558852	0.875011	0.996546	85.1402	0.280648	0.514703	0.92852	111.672	0.744891	0.0291565	0.251834	99.282	0.233458	0.481713	0.999674	126.475	0.682368	0.0203168	0.142541	121.276	0.453641	0.183551	0.485085	48.4189	0.133911	0.731557	0.99893	48.1261	-0.0671471	0.816236	0.999217	49.9464
Bcor	885.367	-0.563734	0.00581366	0.0280699	856.375	-0.290723	0.198042	0.491324	746.59	-0.327626	0.0867268	0.29101	808.606	-0.0543187	0.717872	0.856703	1382.35	-0.223875	0.126487	0.817793	1204.11	-0.275846	0.0956665	0.564487	1158.21	-0.552261	0.000253811	0.0147324	1244.86	-0.0457692	0.733348	0.999674	1182.24	-0.335973	0.0147596	0.11636	993.375	-0.285656	0.054842	0.230374	697.978	0.0715735	0.69976	0.99893	716.775	-0.0262843	0.851452	0.999217	753.884
Bcorl1	332.885	-1.05847	4.85565e-06	8.90174e-05	286.705	-1.22726	1.45708e-06	0.000120332	247.245	-0.954809	0.00272574	0.0236266	282.21	-0.797927	0.00117831	0.00847337	638.666	-0.221337	0.323591	0.979179	552.049	-0.304489	0.262697	0.819387	552.06	-0.441882	0.053391	0.343661	570.711	-0.0783894	0.629968	0.999674	565.219	-0.228263	0.14475	0.46111	474.575	-0.146041	0.41032	0.732294	205.456	-0.374106	0.0529352	0.99893	223.025	-0.193084	0.301254	0.999217	235.458
Becn1	2649.49	0.398037	0.000151166	0.00151806	2590.74	0.347636	0.0161203	0.103355	2540.04	0.302377	0.0154148	0.0854797	2754.58	0.388987	5.70429e-05	0.000704021	2844.06	0.0748654	0.547122	0.996546	2471.21	0.091656	0.497506	0.924281	2542.78	-0.0215429	0.855632	0.965349	2903.15	0.0228913	0.84802	0.999674	2912.99	-0.10406	0.359434	0.721885	2541.7	-0.122854	0.278169	0.607454	2516.18	0.0446675	0.625995	0.99893	2631.08	0.00868231	0.899983	0.999217	2746.41
Bend5	57.2779	-0.594154	0.368232	0.589091	38.772	-2.17184	0.007765	0.0647395	39.288	-0.373857	0.554931	0.822051	56.9605	-1.82587	0.00600158	0.0309572	98.4749	0.0210508	0.958035	0.997479	73.879	-0.552907	0.266981	0.821565	114.743	0.628236	0.0747126	0.406622	85.225	-0.566749	0.215309	0.999674	128.891	0.600738	0.0698663	0.30675	105.182	1.16795	0.00210596	0.0222535	33.3487	-1.55073	0.0307977	0.99893	42.0111	-0.339063	0.499348	0.999217	40.3287
Best4-ps	9.03481	-7.07117	1.03563e-08	4.89844e-07	6.0346	-6.14158	0.000587117	0.0109481	1.88942	-4.35789	0.0679155	0.246376	8.54756	-7.48949	3.87178e-08	1.33871e-06	31.778	-1.00019	0.123025	0.811849	25.9918	-1.93386	0.0308038	0.32416	38.845	-0.0230097	0.972309	0.996224	17.0375	-0.932415	0.235851	0.999674	32.4068	0.968635	0.102247	0.380779	26.5538	1.90259	0.0204017	0.119004	0.0678388	-0.0440273	0.988972	0.99893	0.221265	0.813196	0.790457	0.999217	0.0570366
Bet1	603.531	0.220149	0.204904	0.408166	548.838	0.201653	0.246809	0.553156	543.985	0.263978	0.169922	0.448367	626.618	0.367459	0.00117708	0.00846751	677.946	-0.0700633	0.700678	0.996546	586.71	-0.103863	0.637325	0.951647	611.337	-0.14477	0.431699	0.82758	649.05	-0.0270289	0.856118	0.999674	665.281	-0.0825343	0.565913	0.846037	572.816	-0.0510488	0.751058	0.909294	540.334	-0.0655059	0.619172	0.99893	571.492	-0.0459478	0.690569	0.999217	615.648
Bet1l	641.871	0.586287	0.000292274	0.00263175	561.491	0.539732	0.00883409	0.0707715	599.835	0.494013	0.0156937	0.0867412	690.289	0.356369	0.0414556	0.135873	590.698	-0.0702771	0.671731	0.996546	532.441	0.0419479	0.836625	0.975814	601.667	0.20188	0.209481	0.653797	589.43	0.117687	0.498131	0.999674	656.039	0.264452	0.0705889	0.30884	601.437	0.150785	0.381612	0.708554	604.008	-0.0987285	0.523856	0.99893	645.013	-0.0381279	0.757233	0.999217	684.765
Bex2	128.529	0.724117	0.010995	0.0463777	111.644	0.00577962	0.985509	0.994329	128.986	0.459024	0.217995	0.519704	135.903	-0.0248368	0.937157	0.96853	129.548	0.393832	0.264605	0.955244	105.998	0.288826	0.50113	0.924281	129.411	0.58235	0.081948	0.426742	141.429	-0.098906	0.773314	0.999674	162.223	0.179074	0.517197	0.824312	139.993	0.281923	0.359143	0.689854	116.997	-0.30803	0.164455	0.99893	134.902	0.0310826	0.885458	0.999217	132.902
Bex3	495.63	0.961078	9.69222e-05	0.00106861	462.642	0.394058	0.397295	0.703688	521.739	0.543564	0.0144798	0.0816833	497.502	0.27491	0.287267	0.522108	443.692	0.438379	0.132734	0.826126	379.738	0.484125	0.138344	0.656827	416.86	0.477109	0.0737513	0.404471	511.846	0.0506652	0.846805	0.999674	533.529	0.0296568	0.88693	0.966773	473.668	-0.01721	0.922674	0.973232	486.18	-0.113595	0.703491	0.99893	542.615	0.0749878	0.581199	0.999217	518.51
Bfsp1	361.883	0.748189	0.000138973	0.00141939	376.552	1.04289	1.081e-06	9.3891e-05	328.679	0.669923	0.00184498	0.0177043	342.277	0.71775	5.07253e-05	0.000640535	305.058	-0.0651687	0.762123	0.996546	269.745	-0.0193888	0.94112	0.990392	274.419	-0.147028	0.520073	0.867945	299.265	0.0512609	0.820912	0.999674	299.243	-0.0898477	0.66998	0.893582	263.617	-0.13719	0.58523	0.835276	382.586	0.251443	0.125797	0.99893	365.472	-0.0847142	0.528592	0.999217	373.675
Bglap3	261.421	0.954964	0.00514132	0.0254828	266.794	1.21995	0.0216598	0.126541	412.18	1.27259	0.00594029	0.0424303	295.254	0.440405	0.170303	0.372148	195.979	-0.0648014	0.836478	0.996546	197.053	0.410981	0.258549	0.816024	223.979	0.504575	0.0962584	0.462536	219.614	0.483242	0.0796791	0.999674	245.421	0.563942	0.0215565	0.148	249.853	0.0854629	0.748952	0.907939	282.192	0.218592	0.575863	0.99893	373.051	0.7382	0.0134182	0.648703	294.645
Bgn	1567.88	-0.889242	0.00774492	0.0353692	1411.62	-1.26031	0.00300373	0.0337886	1374.47	-1.11805	8.71119e-05	0.0015843	1613.11	-1.0266	0.00242961	0.0151216	2978.13	-0.0493916	0.767154	0.996546	2739.15	0.140602	0.498321	0.924281	2871.52	0.070821	0.845509	0.962927	3061.4	0.196351	0.274155	0.999674	3151.43	0.112782	0.739141	0.920377	2925.47	-0.0769329	0.871613	0.954653	1013.27	-0.407688	0.258564	0.99893	1146.54	-0.0824944	0.733076	0.999217	1216.28
Bhlha15	87.0517	2.13685	0.000113457	0.00120843	57.927	1.88007	0.0093344	0.0732875	79.3344	-0.16853	0.846039	0.947071	89.7355	1.35725	0.00202265	0.0131338	30.422	-0.169994	0.778254	0.996546	58.5229	1.88701	0.00900489	0.154289	38.2485	0.641815	0.273105	0.722422	64.5391	2.06411	0.00503678	0.33562	40.7419	0.803582	0.145075	0.461853	70.7168	-1.25508	0.0805251	0.295279	86.9889	-0.4001	0.464865	0.99893	89.4624	-0.391392	0.441171	0.999217	102.584
Bhlhb9	68.3012	-1.01501	0.00612884	0.0292898	56.0575	-1.25236	0.029444	0.153659	46.5719	-0.895208	0.054657	0.21178	64.8501	-1.54949	8.40449e-05	0.000968969	127.863	-0.256031	0.437632	0.996546	108.029	-0.447184	0.292924	0.846106	136.777	0.169553	0.625879	0.912072	109.633	-0.182698	0.56417	0.999674	140.853	0.418122	0.151638	0.473616	121.381	0.606257	0.0995166	0.336709	41.7602	-0.474327	0.26999	0.99893	44.6486	-0.317724	0.284162	0.999217	46.0733
Bicd2	475.769	-0.824117	0.000149904	0.00150762	421.144	-1.07183	0.00121364	0.0182301	343.094	-0.766988	0.00283448	0.02434	492.656	-0.751513	0.000674109	0.00538684	861.312	-0.115894	0.445921	0.996546	712.759	-0.340349	0.0821337	0.525258	813.937	-0.0509538	0.755642	0.947975	770.99	-0.217433	0.188423	0.999674	872.443	0.0573089	0.699031	0.907458	722.419	0.280127	0.133775	0.404129	316.969	-0.347869	0.173281	0.99893	332.704	-0.276128	0.113712	0.999217	388.238
Bicdl1	297.321	1.62221	1.3816e-07	4.3361e-06	364.171	0.970986	0.000529451	0.0101028	419.145	0.790072	0.00167612	0.0164661	328.897	1.16042	9.1546e-06	0.000152046	226.182	0.976519	0.000124458	0.015828	206.427	1.25882	3.7605e-05	0.00256605	166.828	0.451677	0.132151	0.535264	322.942	0.287355	0.181585	0.999674	262.26	-0.532059	0.0217708	0.148306	244.646	-0.816847	0.00273503	0.027187	352.194	0.350059	0.179163	0.99893	396.994	0.443388	0.0284778	0.839556	355.221
Bicdl2	841.893	0.476104	0.0119864	0.0496758	845.883	0.728907	0.000539012	0.0102239	889.781	0.607933	0.00030541	0.00427257	924.7	0.543223	0.00025252	0.00238859	816.685	-0.0952528	0.554029	0.996546	740.513	0.0363835	0.842701	0.975814	778.593	-0.00387111	0.981005	0.996224	812.104	0.137813	0.380204	0.999674	840.93	0.0835544	0.578701	0.852938	766.722	-0.0500519	0.760568	0.914414	839.452	0.178571	0.293383	0.99893	899.105	0.181026	0.145939	0.999217	913.895
Bicra	449.548	-0.402199	0.0164316	0.0637075	445.59	-0.344215	0.221142	0.522041	403.964	-0.63485	0.0021234	0.0196767	445.812	-0.327936	0.128758	0.30774	690.104	-0.0521813	0.769229	0.996546	637.239	0.149568	0.448215	0.913394	622	-0.129323	0.449808	0.836938	711.102	0.207859	0.239248	0.999674	680.676	-0.0842937	0.594763	0.86313	628.645	-0.288489	0.0780992	0.289285	364.347	0.025414	0.89129	0.99893	372.921	-0.0722352	0.560812	0.999217	396.209
Bicral	542.617	-0.701209	0.000834898	0.00607648	494.411	-0.787654	0.0435713	0.197362	449.25	-0.754294	0.00792618	0.0528508	517.672	-0.332029	0.0197945	0.0770663	927.756	-0.133592	0.40052	0.996546	825.727	-0.0788352	0.659364	0.956346	794.107	-0.377424	0.021301	0.213854	890	0.0608818	0.696755	0.999674	841.971	-0.251231	0.10221	0.380779	736.119	-0.308235	0.0680976	0.264359	385.993	-0.199372	0.474197	0.99893	411.959	-0.118682	0.51777	0.999217	452.642
Bin3	692.805	0.700602	0.00082381	0.00601081	715.711	0.661135	0.00631864	0.0562566	747.057	0.644543	2.47836e-05	0.00058377	756.194	0.666622	0.000109721	0.00119714	652.507	0.174139	0.289414	0.964556	566.665	0.212435	0.280829	0.833045	579.783	0.0633212	0.711635	0.933933	692.459	0.0449984	0.758903	0.999674	687.489	-0.118243	0.41937	0.763718	602.946	-0.158745	0.338086	0.669462	707.629	0.15771	0.423189	0.99893	760.096	0.17068	0.191163	0.999217	766.513
Birc5	1090.39	1.38146	3.26033e-07	9.03058e-06	1237.07	0.90137	0.0167979	0.105774	1227.27	0.665973	0.0030939	0.0261029	1253.06	1.27625	3.81009e-05	0.000502428	852.527	0.709759	0.00347238	0.157266	738.182	0.832218	3.02286e-06	0.000313226	641.749	0.194481	0.340215	0.776009	1084.99	0.128678	0.663188	0.999674	927.664	-0.522188	0.0371247	0.209745	816.733	-0.647626	0.00250006	0.0255032	1229.85	0.250485	0.359493	0.99893	1267.9	0.130402	0.491343	0.999217	1326.15
Birc6	1890.19	-0.686287	0.00627263	0.0299232	1901.25	-0.311173	0.106489	0.342032	1552.32	-0.436848	0.0142323	0.0808252	1799.22	-0.187565	0.358815	0.597489	3106.39	-0.23631	0.100903	0.77672	2693.33	-0.311717	0.0507851	0.422325	2671.13	-0.474462	0.00079561	0.029194	2767.18	-0.0688723	0.582488	0.999674	2719.74	-0.246167	0.0483229	0.245409	2284.89	-0.172697	0.169483	0.46503	1482.53	0.164031	0.433694	0.99893	1473.24	-0.04667	0.77799	0.999217	1600.43
Blmh	1287.93	0.632487	0.0049259	0.0246579	1194.59	0.610798	0.0302523	0.15651	1355.48	0.547436	0.000223421	0.00337245	1430.14	0.949038	4.87954e-06	9.02342e-05	1184.15	0.00236927	0.98832	0.999824	1091.88	0.206511	0.289077	0.842012	1022.56	-0.201735	0.220625	0.667794	1245.2	0.209512	0.188926	0.999674	1141.84	-0.212255	0.127595	0.431287	1049.49	-0.418014	0.0108545	0.0760584	1248.02	0.00278172	0.990009	0.999071	1381.63	0.135201	0.314434	0.999217	1456.15
Blnk	2476.76	0.825526	0.00028771	0.00259892	2396.62	0.738129	0.0034222	0.0368437	2575.6	0.714885	6.93606e-07	3.00864e-05	2606.22	0.771374	3.18511e-06	6.32435e-05	2135.12	0.126539	0.339166	0.982459	1880.95	0.201223	0.182806	0.727509	1905.5	0.0263987	0.851004	0.964439	2254.21	0.0806257	0.494741	0.999674	2221.83	-0.107679	0.389353	0.745401	1971.7	-0.184629	0.178182	0.477358	2498.86	0.0631231	0.769244	0.99893	2694.02	0.105934	0.458559	0.999217	2723.45
Bloc1s1	714.135	0.999079	0.000921685	0.00656975	535.125	0.390347	0.100306	0.330586	646.637	0.72131	0.0400365	0.171536	769.531	-0.110918	0.652764	0.818095	560.897	0.15173	0.479401	0.996546	481.37	0.144287	0.572928	0.93856	705.537	0.903463	1.03548e-05	0.00136531	583.176	-0.00233997	0.988989	0.999674	816.428	0.743748	1.27398e-06	0.000123898	748.948	0.750085	6.31467e-06	0.000194758	653.755	-0.445619	0.0821083	0.99893	734.392	-0.128657	0.599199	0.999217	752.574
Bloc1s2	635.567	1.08593	3.69692e-08	1.44655e-06	643.097	0.822571	0.00465193	0.0454282	676.862	0.795662	0.000125885	0.00215376	678.377	0.404603	0.0207871	0.079976	511.18	0.348578	0.0798821	0.717687	438.908	0.385814	0.0908553	0.549804	516.078	0.56652	0.00238802	0.0585984	572.82	0.0428878	0.815147	0.999674	638.524	0.210354	0.185387	0.524806	572.122	0.171199	0.28682	0.615071	669.251	0.103824	0.610292	0.99893	712.898	0.107037	0.429718	0.999217	697.229
Bloc1s3	458.336	0.596202	0.00245065	0.014179	548.874	0.583202	0.0471302	0.207597	524.867	0.184104	0.389511	0.707322	519.749	0.423856	0.0791847	0.217537	490.584	0.356528	0.0781502	0.711353	451.232	0.601255	0.0164289	0.223641	432.325	0.232693	0.210585	0.654969	586.292	0.250398	0.331011	0.999674	545.01	-0.131141	0.481479	0.80316	509.139	-0.377957	0.0990292	0.335462	491.68	0.366301	0.0724909	0.99893	502.094	0.202499	0.11716	0.999217	505.87
Bloc1s4	336.078	0.595365	0.00743732	0.0342174	341.265	0.613625	0.0518325	0.220656	331.936	0.802067	0.00793295	0.0528785	337.688	0.215582	0.23527	0.461399	326.374	0.098834	0.646015	0.996546	264.228	-0.136158	0.612767	0.941358	315.831	0.223031	0.326076	0.764915	314.129	-0.230146	0.268532	0.999674	363.623	0.116444	0.552726	0.839587	302.346	0.349389	0.140543	0.416231	337.383	0.133564	0.567197	0.99893	352.776	0.0810532	0.662879	0.999217	342.581
Blvra	403.582	0.752739	2.54883e-08	1.05183e-06	411.289	0.520927	0.0506541	0.21757	399.587	0.575028	0.00631649	0.0444282	465.231	0.401488	0.0156646	0.0646764	386.707	0.30001	0.131097	0.825503	318.409	0.191726	0.429554	0.913065	371.901	0.401109	0.0525447	0.341627	410.284	-0.101942	0.583484	0.999674	456.095	0.092893	0.60331	0.863507	390.199	0.199077	0.336986	0.668197	407.368	0.0883256	0.591711	0.99893	423.837	0.025447	0.816666	0.999217	452.991
Blvrb	605.72	0.445575	0.0568006	0.162381	546.739	0.533453	0.0966484	0.323205	569.387	0.480424	0.0271004	0.130397	685.706	-0.0212914	0.92622	0.963408	589.883	-0.134476	0.494148	0.996546	529.222	-0.0476816	0.832522	0.975814	676.49	0.456543	0.0158548	0.181783	570.7	0.0936665	0.60447	0.999674	726.193	0.583178	0.000419016	0.0103254	672.493	0.493866	0.00502514	0.0430872	570.057	-0.0304347	0.901902	0.99893	604.456	-0.00437512	0.978678	0.999217	637.674
Bmp2	2106.46	-1.06486	0.000357586	0.00306544	2362.58	-1.00318	0.000649875	0.0116652	1597.93	-0.69568	0.00255418	0.0224566	2012.99	-1.38409	1.77332e-06	3.79113e-05	4454.11	0.0500497	0.797395	0.996546	3386.54	-0.462465	0.0158708	0.219656	4138.35	0.0649176	0.709963	0.932938	3949.42	-0.505893	0.0119016	0.552227	4697.25	0.00661504	0.969574	0.990538	3617.96	0.516626	0.000611948	0.00853054	1481.98	0.12585	0.648571	0.99893	1464.56	-0.0853112	0.684272	0.999217	1455.37
[truncated: 7,573 more rows]
[truncated: 15 more columns]

## Sheet: S4
comparison	pathway	pval	padj	ES	NES	nMoreExtreme	size	leadingEdge
[truncated: 800 more rows]

## Sheet: S5
	BL Distal vs Midprox [ Log2(FC) > 0 implies higher in Midprox ]				KL Distal vs Midprox [ Log2(FC) > 0 implies higher in Midprox ]				BL vs KL (Distal only) [ Log2(FC) > 0 implies higher in KL ]				BL vs KL (Midprox only) [ Log2(FC) > 0 implies higher in KL ]
[truncated: 18,885 more rows]

[truncated: 1 more sheets: S6]
